# Supplementary material for: Tumor-suppressing multi-enterobacteria and PD-1/PD-L1 immune checkpoint inhibitor combination improves the outcome of hepatocellular carcinoma therapy
Source: Front Immunol. 2025 Jun 20;16:1598436. doi: 10.3389/fimmu.2025.1598436 (PMC12226584; doi:10.3389/fimmu.2025.1598436)
Supplement: Supplementary file 2 [file Table1.xls]

## Sheet: Sheet1
Number							Total Area	Mean Optical Density (MOD)
TSME-1-1	Stats	Area	Density (mean	IOD	Density (sum)		6221904
TSME-1-1	Min	10	109.818	1175	1175		6221904
TSME-1-1	(Obj.#)	27	2148	6973	6973		6221904
TSME-1-1	Max	6062	176.157	794292	794292		6221904
TSME-1-1	(Obj.#)	7	2943	7	7		6221904
TSME-1-1	Range	6052	66.3387	793117	793117		6221904
TSME-1-1	Mean	68.216	150.514	10384.5	10384.5		6221904
TSME-1-1	Std.Dev	241.601	17.0054	34751.3	34751.3		6221904
TSME-1-1	Sum	82132	181219	12502996	12502996		6221904	2.00951
TSME-1-1	Samples	1204	1204	1204	1204		6221904
TSME-1-2	Stats	Area	Density (mean	IOD	Density (sum)		6221904
TSME-1-2	Min	10	113.064	1177.67	1177.67		6221904
TSME-1-2	(Obj.#)	207	4293	5902	5902		6221904
TSME-1-2	Max	1173	174.021	182465	182465		6221904
TSME-1-2	(Obj.#)	5357	1250	2874	2874		6221904
TSME-1-2	Range	1163	60.9567	181288	181288		6221904
TSME-1-2	Mean	51.1565	148.867	7614.47	7614.47		6221904
TSME-1-2	Std.Dev	106.641	16.976	16084.1	16084.1		6221904
TSME-1-2	Sum	53612	156013	7.97996e+06	7.97996e+06		6221904	1.28256
TSME-1-2	Samples	1048	1048	1048	1048		6221904
TSME-1-3	Stats	Area	Density (mean	IOD	Density (sum)		6221904
TSME-1-3	Min	10	113.988	1185	1185		6221904
TSME-1-3	(Obj.#)	177	840	217	217		6221904
TSME-1-3	Max	4641	175.422	613190	613190		6221904
TSME-1-3	(Obj.#)	1	2508	1	1		6221904
TSME-1-3	Range	4631	61.4343	612005	612005		6221904
TSME-1-3	Mean	48.5047	149.934	7235.97	7235.97		6221904
TSME-1-3	Std.Dev	158.603	16.9219	22584.5	22584.5		6221904
TSME-1-3	Sum	67761	209457	10108647	10108647		6221904	1.62469
TSME-1-3	Samples	1397	1397	1397	1397		6221904
TSME-2-1	Stats	Area	Density (mean	IOD	Density (sum)		6221904
TSME-2-1	Min	10	146.107	1478	1478		6221904
TSME-2-1	(Obj.#)	70	299	5642	5642		6221904
TSME-2-1	Max	7929	180.061	1.26494e+06	1.26494e+06		6221904
TSME-2-1	(Obj.#)	8418	4247	1651	1651		6221904
TSME-2-1	Range	7919	33.9539	1.26346e+06	1.26346e+06		6221904
TSME-2-1	Mean	54.5278	166.075	8969.12	8969.12		6221904
TSME-2-1	Std.Dev	272.417	3.55671	43510.2	43510.2		6221904
TSME-2-1	Sum	164565	501213	27068808	27068808		6221904	4.35057
TSME-2-1	Samples	3018	3018	3018	3018		6221904
TSME-2-2	Stats	Area	Density (mean	IOD	Density (sum)		6221904
TSME-2-2	Min	10	113.4	1154	1154		6221904
TSME-2-2	(Obj.#)	45	10587	1718	1718		6221904
TSME-2-2	Max	2715	174	353247	353247		6221904
TSME-2-2	(Obj.#)	5	3242	5	5		6221904
TSME-2-2	Range	2705	60.6	352093	352093		6221904
TSME-2-2	Mean	52.5778	152.661	7909.94	7909.94		6221904
TSME-2-2	Std.Dev	120.955	15.7443	17090.8	17090.8		6221904
TSME-2-2	Sum	110098	319672	16563408	16563408		6221904	2.66211
TSME-2-2	Samples	2094	2094	2094	2094		6221904
TSME-2-3	Stats	Area	Density (mean	IOD	Density (sum)		6221904
TSME-2-3	Min	10	145.471	1473.67	1473.67		6221904
TSME-2-3	(Obj.#)	47	412	3388	3388		6221904
TSME-2-3	Max	9325	180	1.54672e+06	1.54672e+06		6221904
TSME-2-3	(Obj.#)	1094	5543	1094	1094		6221904
TSME-2-3	Range	9315	34.5294	1.54524e+06	1.54524e+06		6221904
TSME-2-3	Mean	46.0177	165.994	7609.09	7609.09		6221904
TSME-2-3	Std.Dev	234.737	3.92208	38387.8	38387.8		6221904
TSME-2-3	Sum	148453	535496	24546922	24546922		6221904	3.94524
TSME-2-3	Samples	3226	3226	3226	3226		6221904
TSME-3-1	Stats	Area	Density (mean	IOD	Density (sum)		6221904
TSME-3-1	Min	10	109.833	1098.33	1098.33		6221904
TSME-3-1	(Obj.#)	92	214	214	214		6221904
TSME-3-1	Max	10968	174.818	1442624	1442624		6221904
TSME-3-1	(Obj.#)	4	9867	4	4		6221904
TSME-3-1	Range	10958	64.9848	1.44153e+06	1.44153e+06		6221904
TSME-3-1	Mean	55.9702	143.893	7967.13	7967.13		6221904
TSME-3-1	Std.Dev	223.952	17.1447	30184	30184		6221904
TSME-3-1	Sum	183806	472546	26164052	26164052		6221904	4.20515
TSME-3-1	Samples	3284	3284	3284	3284		6221904
TSME-3-2	Stats	Area	Density (mean	IOD	Density (sum)		6221904
TSME-3-2	Min	10	111.056	1140	1140		6221904
TSME-3-2	(Obj.#)	175	10061	4057	4057		6221904
TSME-3-2	Max	9645	176.182	1.2945e+06	1.2945e+06		6221904
TSME-3-2	(Obj.#)	7	5491	7	7		6221904
TSME-3-2	Range	9635	65.1263	1.29336e+06	1.29336e+06		6221904
TSME-3-2	Mean	52.5402	145.651	7579.38	7579.38		6221904
TSME-3-2	Std.Dev	192.949	17.1952	26464.8	26464.8		6221904
TSME-3-2	Sum	171754	476133	24776982	24776982		6221904	3.98222
TSME-3-2	Samples	3269	3269	3269	3269		6221904
TSME-3-3	Stats	Area	Density (mean	IOD	Density (sum)		6221904
TSME-3-3	Min	10	109.967	1099.67	1099.67		6221904
TSME-3-3	(Obj.#)	73	9827	9827	9827		6221904
TSME-3-3	Max	2934	175.03	391323	391323		6221904
TSME-3-3	(Obj.#)	6	3920	6	6		6221904
TSME-3-3	Range	2924	65.0636	390223	390223		6221904
TSME-3-3	Mean	51.1756	145.813	7479.07	7479.07		6221904
TSME-3-3	Std.Dev	132.739	16.8664	19363.5	19363.5		6221904
TSME-3-3	Sum	99690	284043	14569232	14569232		6221904	2.3416
TSME-3-3	Samples	1948	1948	1948	1948		6221904
TSME-4-1	Stats	Area	Density (mean	IOD	Density (sum)		6221904
TSME-4-1	Min	10	111.759	1128.67	1128.67		6221904
TSME-4-1	(Obj.#)	41	173	570	570		6221904
TSME-4-1	Max	3969	175.148	592365	592365		6221904
TSME-4-1	(Obj.#)	7438	2833	7438	7438		6221904
TSME-4-1	Range	3959	63.3889	591236	591236		6221904
TSME-4-1	Mean	54.0772	148.324	7843.1	7843.1		6221904
TSME-4-1	Std.Dev	175.801	16.9858	24855.4	24855.4		6221904
TSME-4-1	Sum	126054	345743	18282260	18282260		6221904	2.93837
TSME-4-1	Samples	2331	2331	2331	2331		6221904
TSME-4-2	Stats	Area	Density (mean	IOD	Density (sum)		6221904
TSME-4-2	Min	10	105.688	1129	1129		6221904
TSME-4-2	(Obj.#)	119	12667	12206	12206		6221904
TSME-4-2	Max	7000	174.872	913713	913713		6221904
TSME-4-2	(Obj.#)	1	5437	1	1		6221904
TSME-4-2	Range	6990	69.1843	912584	912584		6221904
TSME-4-2	Mean	56.4762	147.459	8173.06	8173.06		6221904
TSME-4-2	Std.Dev	173.006	16.8896	23623.1	23623.1		6221904
TSME-4-2	Sum	158698	414359	22966288	22966288		6221904	3.6912
TSME-4-2	Samples	2810	2810	2810	2810		6221904
TSME-4-3	Stats	Area	Density (mean	IOD	Density (sum)		6221904
TSME-4-3	Min	10	107.333	1073.33	1073.33		6221904
TSME-4-3	(Obj.#)	380	434	434	434		6221904
TSME-4-3	Max	3650	174.392	523223	523223		6221904
TSME-4-3	(Obj.#)	1	12277	3824	3824		6221904
TSME-4-3	Range	3640	67.0588	522150	522150		6221904
TSME-4-3	Mean	57.2477	147.322	8223.89	8223.89		6221904
TSME-4-3	Std.Dev	169.348	16.8399	23514.3	23514.3		6221904
TSME-4-3	Sum	136364	350922	19589316	19589316		6221904	3.14844
TSME-4-3	Samples	2382	2382	2382	2382		6221904
TSME-5-1	Stats	Area	Density (mean	IOD	Density (sum)		6221904
TSME-5-1	Min	10	107.333	1073.33	1073.33		6221904
TSME-5-1	(Obj.#)	380	434	434	434		6221904
TSME-5-1	Max	3650	174.392	523223	523223		6221904
TSME-5-1	(Obj.#)	1	12277	3824	3824		6221904
TSME-5-1	Range	3640	67.0588	522150	522150		6221904
TSME-5-1	Mean	57.2477	147.322	8223.89	8223.89		6221904
TSME-5-1	Std.Dev	169.348	16.8399	23514.3	23514.3		6221904
TSME-5-1	Sum	136364	350922	19589316	19589316		6221904	3.14844
TSME-5-1	Samples	2382	2382	2382	2382		6221904
TSME-5-2	Stats	Area	Density (mean	IOD	Density (sum)		6221904
TSME-5-2	Min	10	133.25	1367.67	1367.67		6221904
TSME-5-2	(Obj.#)	36	4237	124	124		6221904
TSME-5-2	Max	6209	158.292	900758	900758		6221904
TSME-5-2	(Obj.#)	10	1045	10	10		6221904
TSME-5-2	Range	6199	25.0417	899391	899391		6221904
TSME-5-2	Mean	43.6678	145.674	6352.4	6352.4		6221904
TSME-5-2	Std.Dev	228.904	3.42003	33242.4	33242.4		6221904
TSME-5-2	Sum	38384	128048	5.58376e+06	5.58376e+06		6221904	0.897436
TSME-5-2	Samples	879	879	879	879		6221904
TSME-5-3	Stats	Area	Density (mean	IOD	Density (sum)		6221904
TSME-5-3	Min	10	109.619	1170.33	1170.33		6221904
TSME-5-3	(Obj.#)	146	4499	1227	1227		6221904
TSME-5-3	Max	6637	173.471	890883	890883		6221904
TSME-5-3	(Obj.#)	31	9187	31	31		6221904
TSME-5-3	Range	6627	63.8515	889712	889712		6221904
TSME-5-3	Mean	49.3216	145.952	7005.6	7005.6		6221904
TSME-5-3	Std.Dev	192.14	17.1156	26048.4	26048.4		6221904
TSME-5-3	Sum	90949	269136	12918323	12918323		6221904	2.07627
TSME-5-3	Samples	1844	1844	1844	1844		6221904
Vehicle-1-1	Stats	Area	Density (mean	IOD	Density (sum)		6221904
Vehicle-1-1	Min	10	138.567	1428.33	1428.33		6221904
Vehicle-1-1	(Obj.#)	66	370	424	424		6221904
Vehicle-1-1	Max	9006	180.231	1.4607e+06	1.4607e+06		6221904
Vehicle-1-1	(Obj.#)	1836	1899	1836	1836		6221904
Vehicle-1-1	Range	8996	41.6641	1.45928e+06	1.45928e+06		6221904
Vehicle-1-1	Mean	74.9815	166.146	12341.8	12341.8		6221904
Vehicle-1-1	Std.Dev	285.112	5.11208	46004.2	46004.2		6221904
Vehicle-1-1	Sum	226669	502260	37309220	37309220		6221904	5.99643
Vehicle-1-1	Samples	3023	3023	3023	3023		6221904
Vehicle-1-2	Stats	Area	Density (mean	IOD	Density (sum)		6221904
Vehicle-1-2	Min	10	140.078	1436.67	1436.67		6221904
Vehicle-1-2	(Obj.#)	25	490	11017	11017		6221904
Vehicle-1-2	Max	17425	180.222	2.79844e+06	2.79844e+06		6221904
Vehicle-1-2	(Obj.#)	809	7538	809	809		6221904
Vehicle-1-2	Range	17415	40.1438	2797008	2797008		6221904
Vehicle-1-2	Mean	67.2014	166.574	11120.8	11120.8		6221904
Vehicle-1-2	Std.Dev	330.896	4.84582	53469.8	53469.8		6221904
Vehicle-1-2	Sum	238632	591505	39489880	39489880		6221904	6.34691
Vehicle-1-2	Samples	3551	3551	3551	3551		6221904
Vehicle-1-3	Stats	Area	Density (mean	IOD	Density (sum)		6221904
Vehicle-1-3	Min	10	134.844	1420.67	1420.67		6221904
Vehicle-1-3	(Obj.#)	35	9106	1280	1280		6221904
Vehicle-1-3	Max	44928	179.976	7182495	7182495		6221904
Vehicle-1-3	(Obj.#)	2	2473	2	2		6221904
Vehicle-1-3	Range	44918	45.1321	7.18107e+06	7.18107e+06		6221904
Vehicle-1-3	Mean	78.6518	166.132	12875.3	12875.3		6221904
Vehicle-1-3	Std.Dev	825.803	4.6503	132001	132001		6221904
Vehicle-1-3	Sum	244371	516173	40003524	40003524		6221904	6.42947
Vehicle-1-3	Samples	3107	3107	3107	3107		6221904
Vehicle-2-1	Stats	Area	Density (mean	IOD	Density (sum)		6221904
Vehicle-2-1	Min	10	128.639	1507.33	1507.33		6221904
Vehicle-2-1	(Obj.#)	220	1214	1688	1688		6221904
Vehicle-2-1	Max	39074	179.7	6336791	6.33679e+06		6221904
Vehicle-2-1	(Obj.#)	19	6128	19	19		6221904
Vehicle-2-1	Range	39064	51.0611	6.33528e+06	6335283		6221904
Vehicle-2-1	Mean	68.0999	166.024	11205	11205		6221904
Vehicle-2-1	Std.Dev	609.017	5.04566	98770.3	98770.3		6221904
Vehicle-2-1	Sum	303453	739802	49929612	49929612		6221904	8.02481
Vehicle-2-1	Samples	4456	4456	4456	4456		6221904
Vehicle-2-2	Stats	Area	Density (mean	IOD	Density (sum)		6221904
Vehicle-2-2	Min	10	130.347	1541	1541		6221904
Vehicle-2-2	(Obj.#)	241	14068	16521	16521		6221904
Vehicle-2-2	Max	10755	179.833	1.7041e+06	1.7041e+06		6221904
Vehicle-2-2	(Obj.#)	36	13810	36	36		6221904
Vehicle-2-2	Range	10745	49.4861	1.70256e+06	1.70256e+06		6221904
Vehicle-2-2	Mean	89.6843	166.177	14739.3	14739.3		6221904
Vehicle-2-2	Std.Dev	273.581	4.93604	43852.2	43852.2		6221904
Vehicle-2-2	Sum	367885	681657	60460624	60460624		6221904	9.71738
Vehicle-2-2	Samples	4102	4102	4102	4102		6221904
Vehicle-2-3	Stats	Area	Density (mean	IOD	Density (sum)		6221904
Vehicle-2-3	Min	10	120.235	1539	1539		6221904
Vehicle-2-3	(Obj.#)	13	833	11179	11179		6221904
Vehicle-2-3	Max	18690	180.167	2.94008e+06	2.94008e+06		6221904
Vehicle-2-3	(Obj.#)	447	6534	447	447		6221904
Vehicle-2-3	Range	18680	59.9314	2.93854e+06	2.93854e+06		6221904
Vehicle-2-3	Mean	123.077	166.085	20026.4	20026.4		6221904
Vehicle-2-3	Std.Dev	447.746	5.49826	70246.8	70246.8		6221904
Vehicle-2-3	Sum	486277	656203	79124472	79124472		6221904	12.7171
Vehicle-2-3	Samples	3951	3951	3951	3951		6221904
Vehicle-3-1	Stats	Area	Density (mean	IOD	Density (sum)		6221904
Vehicle-3-1	Min	10	144.095	1443.33	1443.33		6221904
Vehicle-3-1	(Obj.#)	336	18196	950	950		6221904
Vehicle-3-1	Max	6189	180.939	1000902	1000902		6221904
Vehicle-3-1	(Obj.#)	951	2821	951	951		6221904
Vehicle-3-1	Range	6179	36.8441	999459	999459		6221904
Vehicle-3-1	Mean	66.1513	165.638	10899.9	10899.9		6221904
Vehicle-3-1	Std.Dev	184.824	4.79702	30183	30183		6221904
Vehicle-3-1	Sum	297218	744213	48973440	48973440		6221904	7.87113
Vehicle-3-1	Samples	4493	4493	4493	4493		6221904
Vehicle-3-2	Stats	Area	Density (mean	IOD	Density (sum)		6221904
Vehicle-3-2	Min	10	131.3	1313	1313		6221904
Vehicle-3-2	(Obj.#)	211	15291	15291	15291		6221904
Vehicle-3-2	Max	14521	180.222	2.36282e+06	2.36282e+06		6221904
Vehicle-3-2	(Obj.#)	727	4021	727	727		6221904
Vehicle-3-2	Range	14511	48.9222	2.36151e+06	2.36151e+06		6221904
Vehicle-3-2	Mean	79.9882	165.156	13077.9	13077.9		6221904
Vehicle-3-2	Std.Dev	364.288	5.18169	58009.4	58009.4		6221904
Vehicle-3-2	Sum	445454	919753	72830784	72830784		6221904	11.7055
Vehicle-3-2	Samples	5569	5569	5569	5569		6221904
Vehicle-3-3	Stats	Area	Density (mean	IOD	Density (sum)		6221904
Vehicle-3-3	Min	10	124.667	1246.67	1246.67		6221904
Vehicle-3-3	(Obj.#)	111	15150	15150	15150		6221904
Vehicle-3-3	Max	26414	180.444	4.21543e+06	4.21543e+06		6221904
Vehicle-3-3	(Obj.#)	71	13543	71	71		6221904
Vehicle-3-3	Range	26404	55.7778	4214182	4214182		6221904
Vehicle-3-3	Mean	58.6406	164.958	9618.55	9618.55		6221904
Vehicle-3-3	Std.Dev	373.422	4.68254	59700.6	59700.6		6221904
Vehicle-3-3	Sum	312789	879885	51305332	51305332		6221904	8.24592
Vehicle-3-3	Samples	5334	5334	5334	5334		6221904
Vehicle-4-1	Stats	Area	Density (mean	IOD	Density (sum)		6221904
Vehicle-4-1	Min	10	137.939	1428.67	1428.67		6221904
Vehicle-4-1	(Obj.#)	92	838	298	298		6221904
Vehicle-4-1	Max	31773	179.24	5091093	5.09109e+06		6221904
Vehicle-4-1	(Obj.#)	567	6136	567	567		6221904
Vehicle-4-1	Range	31763	41.3002	5.08966e+06	5089664		6221904
Vehicle-4-1	Mean	55.0708	165.644	9059.69	9059.69		6221904
Vehicle-4-1	Std.Dev	467.471	4.89865	74960.4	74960.4		6221904
Vehicle-4-1	Sum	261972	787969	43096960	43096960		6221904	6.92665
Vehicle-4-1	Samples	4757	4757	4757	4757		6221904
Vehicle-4-2	Stats	Area	Density (mean	IOD	Density (sum)		6221904
Vehicle-4-2	Min	10	130.983	1355.67	1355.67		6221904
Vehicle-4-2	(Obj.#)	69	8796	212	212		6221904
Vehicle-4-2	Max	30117	179.367	4.82358e+06	4.82358e+06		6221904
Vehicle-4-2	(Obj.#)	633	14419	633	633		6221904
Vehicle-4-2	Range	30107	48.3833	4822225	4822225		6221904
Vehicle-4-2	Mean	61.1108	166.074	10075.9	10075.9		6221904
Vehicle-4-2	Std.Dev	431.293	5.21815	69193.3	69193.3		6221904
Vehicle-4-2	Sum	322665	876869	53200616	53200616		6221904	8.55054
Vehicle-4-2	Samples	5280	5280	5280	5280		6221904
Vehicle-4-3	Stats	Area	Density (mean	IOD	Density (sum)		6221904
Vehicle-4-3	Min	10	133.103	1485.33	1485.33		6221904
Vehicle-4-3	(Obj.#)	5	11733	15532	15532		6221904
Vehicle-4-3	Max	7549	180.2	1.23976e+06	1.23976e+06		6221904
Vehicle-4-3	(Obj.#)	631	5002	631	631		6221904
Vehicle-4-3	Range	7539	47.0967	1.23828e+06	1.23828e+06		6221904
Vehicle-4-3	Mean	57.3933	166.24	9490.14	9490.14		6221904
Vehicle-4-3	Std.Dev	179.554	4.84907	29276.9	29276.9		6221904
Vehicle-4-3	Sum	273938	793463	45296432	45296432		6221904	7.28016
Vehicle-4-3	Samples	4773	4773	4773	4773		6221904
Vehicle-5-1	Stats	Area	Density (mean	IOD	Density (sum)		6221904
Vehicle-5-1	Min	10	125.772	1589.67	1589.67		6221904
Vehicle-5-1	(Obj.#)	248	2068	10866	10866		6221904
Vehicle-5-1	Max	6190	179.97	904259	904259		6221904
Vehicle-5-1	(Obj.#)	5561	14028	5561	5561		6221904
Vehicle-5-1	Range	6180	54.1978	902669	902669		6221904
Vehicle-5-1	Mean	64.157	166.306	10494.2	10494.2		6221904
Vehicle-5-1	Std.Dev	210.998	4.46736	32572.6	32572.6		6221904
Vehicle-5-1	Sum	182270	472475	29814092	29814092		6221904	4.7918
Vehicle-5-1	Samples	2841	2841	2841	2841		6221904
Vehicle-5-2	Stats	Area	Density (mean	IOD	Density (sum)		6221904
Vehicle-5-2	Min	10	109.7	1116.67	1116.67		6221904
Vehicle-5-2	(Obj.#)	235	4506	10100	10100		6221904
Vehicle-5-2	Max	5395	175.303	788894	788894		6221904
Vehicle-5-2	(Obj.#)	2400	1677	2400	2400		6221904
Vehicle-5-2	Range	5385	65.603	787777	787777		6221904
Vehicle-5-2	Mean	62.1609	152.512	9437.27	9437.27		6221904
Vehicle-5-2	Std.Dev	151.465	16.0865	22501.7	22501.7		6221904
Vehicle-5-2	Sum	181137	444420	27500200	27500200		6221904	4.4199
Vehicle-5-2	Samples	2914	2914	2914	2914		6221904
Vehicle-5-3	Stats	Area	Density (mean	IOD	Density (sum)		6221904
Vehicle-5-3	Min	10	104.976	1126.33	1126.33		6221904
Vehicle-5-3	(Obj.#)	78	5492	5400	5400		6221904
Vehicle-5-3	Max	2286	176.367	318921	318921		6221904
Vehicle-5-3	(Obj.#)	109	9432	6769	6769		6221904
Vehicle-5-3	Range	2276	71.3905	317794	317794		6221904
Vehicle-5-3	Mean	69.1703	152.204	10426.4	10426.4		6221904
Vehicle-5-3	Std.Dev	143.804	16.295	21177.9	21177.9		6221904
Vehicle-5-3	Sum	230268	506688	34709384	34709384		6221904	5.57858
Vehicle-5-3	Samples	3329	3329	3329	3329		6221904
PD-1+TSME-1-1	Stats	Area	Density (mean	IOD	Density (sum)		6221904
PD-1+TSME-1-1	Min	10	95.7048	969.333	969.333		6221904
PD-1+TSME-1-1	(Obj.#)	319	435	644	644		6221904
PD-1+TSME-1-1	Max	936	116.417	97051.3	97051.3		6221904
PD-1+TSME-1-1	(Obj.#)	26	287	26	26		6221904
PD-1+TSME-1-1	Range	926	20.7119	96082	96082		6221904
PD-1+TSME-1-1	Mean	51.957	105.026	5354.77	5354.77		6221904
PD-1+TSME-1-1	Std.Dev	108.442	3.99398	10901.6	10901.6		6221904
PD-1+TSME-1-1	Sum	13301	26886.8	1370822	1370822		6221904	0.220322
PD-1+TSME-1-1	Samples	256	256	256	256		6221904
PD-1+TSME-1-2	Stats	Area	Density (mean	IOD	Density (sum)		6221904
PD-1+TSME-1-2	Min	10	98.4772	996.667	996.667		6221904
PD-1+TSME-1-2	(Obj.#)	34	62	374	374		6221904
PD-1+TSME-1-2	Max	688	119.417	70528	70528		6221904
PD-1+TSME-1-2	(Obj.#)	246	406	246	246		6221904
PD-1+TSME-1-2	Range	678	20.9395	69531.3	69531.3		6221904
PD-1+TSME-1-2	Mean	36.8397	107.356	3926.61	3926.61		6221904
PD-1+TSME-1-2	Std.Dev	56.6724	4.09067	5956.52	5956.52		6221904
PD-1+TSME-1-2	Sum	16320	47558.9	1.73949e+06	1.73949e+06		6221904	0.279575
PD-1+TSME-1-2	Samples	443	443	443	443		6221904
PD-1+TSME-1-3	Stats	Area	Density (mean	IOD	Density (sum)		6221904
PD-1+TSME-1-3	Min	10	93.2941	985.333	985.333		6221904
PD-1+TSME-1-3	(Obj.#)	17	1033	437	437		6221904
PD-1+TSME-1-3	Max	1072	118.361	111110	111110		6221904
PD-1+TSME-1-3	(Obj.#)	57	1102	57	57		6221904
PD-1+TSME-1-3	Range	1062	25.067	110124	110124		6221904
PD-1+TSME-1-3	Mean	46.3776	106.09	4877.11	4877.11		6221904
PD-1+TSME-1-3	Std.Dev	93.9215	4.57282	9873.68	9873.68		6221904
PD-1+TSME-1-3	Sum	13635	31190.6	1.43387e+06	1.43387e+06		6221904	0.230455
PD-1+TSME-1-3	Samples	294	294	294	294		6221904
PD-1+TSME-2-1	Stats	Area	Density (mean	IOD	Density (sum)		6221904
PD-1+TSME-2-1	Min	10	95.7048	969.333	969.333		6221904
PD-1+TSME-2-1	(Obj.#)	319	435	644	644		6221904
PD-1+TSME-2-1	Max	936	116.417	97051.3	97051.3		6221904
PD-1+TSME-2-1	(Obj.#)	26	287	26	26		6221904
PD-1+TSME-2-1	Range	926	20.7119	96082	96082		6221904
PD-1+TSME-2-1	Mean	51.957	105.026	5354.77	5354.77		6221904
PD-1+TSME-2-1	Std.Dev	108.442	3.99398	10901.6	10901.6		6221904
PD-1+TSME-2-1	Sum	13301	26886.8	1370822	1370822		6221904	0.220322
PD-1+TSME-2-1	Samples	256	256	256	256		6221904
PD-1+TSME-2-2	Stats	Area	Density (mean	IOD	Density (sum)		6221904
PD-1+TSME-2-2	Min	10	98.5666	1009.67	1009.67		6221904
PD-1+TSME-2-2	(Obj.#)	31	880	157	157		6221904
PD-1+TSME-2-2	Max	595	118.8	63469.7	63469.7		6221904
PD-1+TSME-2-2	(Obj.#)	122	306	122	122		6221904
PD-1+TSME-2-2	Range	585	20.2335	62460	62460		6221904
PD-1+TSME-2-2	Mean	40.7791	106.718	4312.59	4312.59		6221904
PD-1+TSME-2-2	Std.Dev	63.5202	3.62346	6641.17	6641.17		6221904
PD-1+TSME-2-2	Sum	14028	36710.8	1.48353e+06	1.48353e+06		6221904	0.238437
PD-1+TSME-2-2	Samples	344	344	344	344		6221904
PD-1+TSME-2-3	Stats	Area	Density (mean	IOD	Density (sum)		6221904
PD-1+TSME-2-3	Min	10	96.0686	1046.33	1046.33		6221904
PD-1+TSME-2-3	(Obj.#)	63	1347	483	483		6221904
PD-1+TSME-2-3	Max	1124	118.067	119612	119612		6221904
PD-1+TSME-2-3	(Obj.#)	1099	852	1099	1099		6221904
PD-1+TSME-2-3	Range	1114	21.998	118566	118566		6221904
PD-1+TSME-2-3	Mean	47.5809	107.054	5018.59	5018.59		6221904
PD-1+TSME-2-3	Std.Dev	98.8876	3.72819	10236.2	10236.2		6221904
PD-1+TSME-2-3	Sum	14417	32437.3	1.52063e+06	1.52063e+06		6221904	0.2444
PD-1+TSME-2-3	Samples	303	303	303	303		6221904
PD-1+TSME-3-1	Stats	Area	Density (mean	IOD	Density (sum)		6221904
PD-1+TSME-3-1	Min	10	94.5588	1015.33	1015.33		6221904
PD-1+TSME-3-1	(Obj.#)	142	1780	1640	1640		6221904
PD-1+TSME-3-1	Max	1437	118.604	153921	153921		6221904
PD-1+TSME-3-1	(Obj.#)	9	621	9	9		6221904
PD-1+TSME-3-1	Range	1427	24.0453	152906	152906		6221904
PD-1+TSME-3-1	Mean	36.762	107.038	3913.64	3913.64		6221904
PD-1+TSME-3-1	Std.Dev	77.2811	4.29579	8240.76	8240.76		6221904
PD-1+TSME-3-1	Sum	16837	49023.5	1792445	1792445		6221904	0.288086
PD-1+TSME-3-1	Samples	458	458	458	458		6221904
PD-1+TSME-3-2	Stats	Area	Density (mean	IOD	Density (sum)		6221904
PD-1+TSME-3-2	Min	10	97.3611	988	988		6221904
PD-1+TSME-3-2	(Obj.#)	64	1590	521	521		6221904
PD-1+TSME-3-2	Max	569	118.8	63336.3	63336.3		6221904
PD-1+TSME-3-2	(Obj.#)	29	1671	29	29		6221904
PD-1+TSME-3-2	Range	559	21.4389	62348.3	62348.3		6221904
PD-1+TSME-3-2	Mean	32.6691	107.03	3487.47	3487.47		6221904
PD-1+TSME-3-2	Std.Dev	43.9368	3.52144	4745.31	4745.31		6221904
PD-1+TSME-3-2	Sum	13525	44310.5	1443814	1443814		6221904	0.232053
PD-1+TSME-3-2	Samples	414	414	414	414		6221904
PD-1+TSME-3-3	Stats	Area	Density (mean	IOD	Density (sum)		6221904
PD-1+TSME-3-3	Min	10	94.1	941	941		6221904
PD-1+TSME-3-3	(Obj.#)	77	1807	1807	1807		6221904
PD-1+TSME-3-3	Max	483	118.877	51521.7	51521.7		6221904
PD-1+TSME-3-3	(Obj.#)	151	239	151	151		6221904
PD-1+TSME-3-3	Range	473	24.7772	50580.7	50580.7		6221904
PD-1+TSME-3-3	Mean	37.1907	106.09	3918.84	3918.84		6221904
PD-1+TSME-3-3	Std.Dev	49.2545	4.4106	5153.21	5153.21		6221904
PD-1+TSME-3-3	Sum	17554	50074.7	1.84969e+06	1.84969e+06		6221904	0.297288
PD-1+TSME-3-3	Samples	472	472	472	472		6221904
PD-1+TSME-4-1	Stats	Area	Density (mean	IOD	Density (sum)		6221904
PD-1+TSME-4-1	Min	10	111	1417.67	1417.67		6221904
PD-1+TSME-4-1	(Obj.#)	301	682	728	728		6221904
PD-1+TSME-4-1	Max	2577	164	338546	338546		6221904
PD-1+TSME-4-1	(Obj.#)	650	505	650	650		6221904
PD-1+TSME-4-1	Range	2567	53	337129	337129		6221904
PD-1+TSME-4-1	Mean	45.1893	150.134	6426.32	6426.32		6221904
PD-1+TSME-4-1	Std.Dev	203.475	9.40587	26886.4	26886.4		6221904
PD-1+TSME-4-1	Sum	7637	25372.6	1.08605e+06	1.08605e+06		6221904	0.174552
PD-1+TSME-4-1	Samples	169	169	169	169		6221904
PD-1+TSME-4-2	Stats	Area	Density (mean	IOD	Density (sum)		6221904
PD-1+TSME-4-2	Min	10	95.4167	970.667	970.667		6221904
PD-1+TSME-4-2	(Obj.#)	110	1825	1320	1320		6221904
PD-1+TSME-4-2	Max	748	119.429	78629.3	78629.3		6221904
PD-1+TSME-4-2	(Obj.#)	64	1809	64	64		6221904
PD-1+TSME-4-2	Range	738	24.0119	77658.7	77658.7		6221904
PD-1+TSME-4-2	Mean	34.7783	107.25	3706.18	3706.18		6221904
PD-1+TSME-4-2	Std.Dev	58.006	3.66985	6118.24	6118.24		6221904
PD-1+TSME-4-2	Sum	14120	43543.5	1.50471e+06	1.50471e+06		6221904	0.241841
PD-1+TSME-4-2	Samples	406	406	406	406		6221904
PD-1+TSME-4-3	Stats	Area	Density (mean	IOD	Density (sum)		6221904
PD-1+TSME-4-3	Min	10	98.4	1034	1034		6221904
PD-1+TSME-4-3	(Obj.#)	166	1391	675	675		6221904
PD-1+TSME-4-3	Max	754	119.4	79634.7	79634.7		6221904
PD-1+TSME-4-3	(Obj.#)	57	610	57	57		6221904
PD-1+TSME-4-3	Range	744	21	78600.7	78600.7		6221904
PD-1+TSME-4-3	Mean	37.3557	107.3	3976.7	3976.7		6221904
PD-1+TSME-4-3	Std.Dev	64.4783	4.09363	6743.47	6743.47		6221904
PD-1+TSME-4-3	Sum	16698	47963.2	1.77759e+06	1.77759e+06		6221904	0.285698
PD-1+TSME-4-3	Samples	447	447	447	447		6221904
PD-1+TSME-5-1	Stats	Area	Density (mean	IOD	Density (sum)		6221904
PD-1+TSME-5-1	Min	10	100.5	1018.67	1018.67		6221904
PD-1+TSME-5-1	(Obj.#)	92	2546	2367	2367		6221904
PD-1+TSME-5-1	Max	719	117.727	76991.3	76991.3		6221904
PD-1+TSME-5-1	(Obj.#)	103	203	103	103		6221904
PD-1+TSME-5-1	Range	709	17.2273	75972.7	75972.7		6221904
PD-1+TSME-5-1	Mean	36.7266	107.31	3933.03	3933.03		6221904
PD-1+TSME-5-1	Std.Dev	62.2516	3.32033	6619.03	6619.03		6221904
PD-1+TSME-5-1	Sum	14103	41207.1	1510285	1510285		6221904	0.242737
PD-1+TSME-5-1	Samples	384	384	384	384		6221904
PD-1+TSME-5-2	Stats	Area	Density (mean	IOD	Density (sum)		6221904
PD-1+TSME-5-2	Min	10	95.4118	969	969		6221904
PD-1+TSME-5-2	(Obj.#)	129	295	254	254		6221904
PD-1+TSME-5-2	Max	352	117.633	36064	36064		6221904
PD-1+TSME-5-2	(Obj.#)	1311	2292	1311	1311		6221904
PD-1+TSME-5-2	Range	342	22.2216	35095	35095		6221904
PD-1+TSME-5-2	Mean	34.0708	107.142	3627.14	3627.14		6221904
PD-1+TSME-5-2	Std.Dev	37.0815	3.92643	3892.89	3892.89		6221904
PD-1+TSME-5-2	Sum	15877	49928.2	1690247	1690247		6221904	0.271661
PD-1+TSME-5-2	Samples	466	466	466	466		6221904
PD-1+TSME-5-3	Stats	Area	Density (mean	IOD	Density (sum)		6221904
PD-1+TSME-5-3	Min	10	97.1944	1002.33	1002.33		6221904
PD-1+TSME-5-3	(Obj.#)	50	1700	1157	1157		6221904
PD-1+TSME-5-3	Max	696	118.6	74834	74834		6221904
PD-1+TSME-5-3	(Obj.#)	91	1693	91	91		6221904
PD-1+TSME-5-3	Range	686	21.4056	73831.7	73831.7		6221904
PD-1+TSME-5-3	Mean	42.0907	107.151	4470.08	4470.08		6221904
PD-1+TSME-5-3	Std.Dev	65.9181	3.95077	6949.69	6949.69		6221904
PD-1+TSME-5-3	Sum	17636	44896.3	1.87297e+06	1.87297e+06		6221904	0.301028
PD-1+TSME-5-3	Samples	419	419	419	419		6221904
PD-1-1-1	Stats	Area	Density (mean	IOD	Density (sum)		6221904
PD-1-1-1	Min	10	98.9809	993.333	993.333		6221904
PD-1-1-1	(Obj.#)	92	15	1349	1349		6221904
PD-1-1-1	Max	1010	119.515	103500	103500		6221904
PD-1-1-1	(Obj.#)	1056	69	1056	1056		6221904
PD-1-1-1	Range	1000	20.5342	102507	102507		6221904
PD-1-1-1	Mean	33.4957	107.418	3569.65	3569.65		6221904
PD-1-1-1	Std.Dev	57.7482	3.54187	5992.8	5992.8		6221904
PD-1-1-1	Sum	27299	87545.3	2.90926e+06	2.90926e+06		6221904	0.467584
PD-1-1-1	Samples	815	815	815	815		6221904
PD-1-1-2	Stats	Area	Density (mean	IOD	Density (sum)		6221904
PD-1-1-2	Min	10	94.5455	1010	1010		6221904
PD-1-1-2	(Obj.#)	289	2610	1732	1732		6221904
PD-1-1-2	Max	622	119.267	68519.3	68519.3		6221904
PD-1-1-2	(Obj.#)	290	39	290	290		6221904
PD-1-1-2	Range	612	24.7212	67509.3	67509.3		6221904
PD-1-1-2	Mean	41.8639	106.915	4439.36	4439.36		6221904
PD-1-1-2	Std.Dev	67.0296	3.80635	7031.34	7031.34		6221904
PD-1-1-2	Sum	27379	69922.7	2.90334e+06	2.90334e+06		6221904	0.466633
PD-1-1-2	Samples	654	654	654	654		6221904
PD-1-1-3	Stats	Area	Density (mean	IOD	Density (sum)		6221904
PD-1-1-3	Min	10	89.4259	1003.33	1003.33		6221904
PD-1-1-3	(Obj.#)	96	473	2371	2371		6221904
PD-1-1-3	Max	537	118.633	55757	55757		6221904
PD-1-1-3	(Obj.#)	68	1721	68	68		6221904
PD-1-1-3	Range	527	29.2074	54753.7	54753.7		6221904
PD-1-1-3	Mean	36.8324	107.287	3915.69	3915.69		6221904
PD-1-1-3	Std.Dev	46.5284	3.86917	4849.63	4849.63		6221904
PD-1-1-3	Sum	26151	76173.4	2.78014e+06	2.78014e+06		6221904	0.446831
PD-1-1-3	Samples	710	710	710	710		6221904
PD-1-2-1	Stats	Area	Density (mean	IOD	Density (sum)		6221904
PD-1-2-1	Min	10	88.0444	979	979		6221904
PD-1-2-1	(Obj.#)	118	676	2589	2589		6221904
PD-1-2-1	Max	842	119.611	83599.7	83599.7		6221904
PD-1-2-1	(Obj.#)	4843	457	4843	4843		6221904
PD-1-2-1	Range	832	31.5667	82620.7	82620.7		6221904
PD-1-2-1	Mean	38.8837	107.939	4150.94	4150.94		6221904
PD-1-2-1	Std.Dev	55.2628	4.12902	5739.63	5739.63		6221904
PD-1-2-1	Sum	45455	126180	4.85245e+06	4.85245e+06		6221904	0.779898
PD-1-2-1	Samples	1169	1169	1169	1169		6221904
PD-1-2-2	Stats	Area	Density (mean	IOD	Density (sum)		6221904
PD-1-2-2	Min	10	92.5102	993	993		6221904
PD-1-2-2	(Obj.#)	240	1516	1341	1341		6221904
PD-1-2-2	Max	1653	119.033	167274	167274		6221904
PD-1-2-2	(Obj.#)	1990	1089	1990	1990		6221904
PD-1-2-2	Range	1643	26.5231	166281	166281		6221904
PD-1-2-2	Mean	38.895	107.637	4143.36	4143.36		6221904
PD-1-2-2	Std.Dev	72.9583	3.9147	7566.62	7566.62		6221904
PD-1-2-2	Sum	45546	126043	4.85187e+06	4.85187e+06		6221904	0.779805
PD-1-2-2	Samples	1171	1171	1171	1171		6221904
PD-1-2-3	Stats	Area	Density (mean	IOD	Density (sum)		6221904
PD-1-2-3	Min	10	92.4048	983.667	983.667		6221904
PD-1-2-3	(Obj.#)	12	4362	5222	5222		6221904
PD-1-2-3	Max	685	118.667	68869.3	68869.3		6221904
PD-1-2-3	(Obj.#)	2449	2059	2449	2449		6221904
PD-1-2-3	Range	675	26.2619	67885.7	67885.7		6221904
PD-1-2-3	Mean	37.9779	107.838	4058.72	4058.72		6221904
PD-1-2-3	Std.Dev	47.911	3.9396	5009.71	5009.71		6221904
PD-1-2-3	Sum	48080	136523	5.13834e+06	5.13834e+06		6221904	0.825846
PD-1-2-3	Samples	1266	1266	1266	1266		6221904
PD-1-3-1	Stats	Area	Density (mean	IOD	Density (sum)		6221904
PD-1-3-1	Min	10	85.9155	936.333	936.333		6221904
PD-1-3-1	(Obj.#)	547	2910	2969	2969		6221904
PD-1-3-1	Max	640	120.039	65349.7	65349.7		6221904
PD-1-3-1	(Obj.#)	3423	1909	3423	3423		6221904
PD-1-3-1	Range	630	34.1237	64413.3	64413.3		6221904
PD-1-3-1	Mean	50.3053	107.142	5316.57	5316.57		6221904
PD-1-3-1	Std.Dev	68.7008	4.62387	7098.07	7098.07		6221904
PD-1-3-1	Sum	43665	92999.3	4.61478e+06	4.61478e+06		6221904	0.741699
PD-1-3-1	Samples	868	868	868	868		6221904
PD-1-3-2	Stats	Area	Density (mean	IOD	Density (sum)		6221904
PD-1-3-2	Min	10	85.5641	896	896		6221904
PD-1-3-2	(Obj.#)	259	1717	1501	1501		6221904
PD-1-3-2	Max	843	120.1	88780	88780		6221904
PD-1-3-2	(Obj.#)	2667	290	2667	2667		6221904
PD-1-3-2	Range	833	34.5359	87884	87884		6221904
PD-1-3-2	Mean	39.1852	107.743	4166.13	4166.13		6221904
PD-1-3-2	Std.Dev	60.2139	4.27526	6257	6257		6221904
PD-1-3-2	Sum	37657	103541	4.00365e+06	4.00365e+06		6221904	0.643477
PD-1-3-2	Samples	961	961	961	961		6221904
PD-1-3-3	Stats	Area	Density (mean	IOD	Density (sum)		6221904
PD-1-3-3	Min	10	90.7059	952.667	952.667		6221904
PD-1-3-3	(Obj.#)	76	2889	4289	4289		6221904
PD-1-3-3	Max	515	118.667	53154.3	53154.3		6221904
PD-1-3-3	(Obj.#)	468	4092	468	468		6221904
PD-1-3-3	Range	505	27.9608	52201.7	52201.7		6221904
PD-1-3-3	Mean	37.4325	107.374	3981.77	3981.77		6221904
PD-1-3-3	Std.Dev	50.1346	4.11831	5242.68	5242.68		6221904
PD-1-3-3	Sum	43796	125628	4.65867e+06	4.65867e+06		6221904	0.748753
PD-1-3-3	Samples	1170	1170	1170	1170		6221904
PD-1-4-1	Stats	Area	Density (mean	IOD	Density (sum)		6221904
PD-1-4-1	Min	10	89.2857	979.667	979.667		6221904
PD-1-4-1	(Obj.#)	170	1019	1018	1018		6221904
PD-1-4-1	Max	586	119.033	59640.7	59640.7		6221904
PD-1-4-1	(Obj.#)	1677	2098	1677	1677		6221904
PD-1-4-1	Range	576	29.7476	58661	58661		6221904
PD-1-4-1	Mean	35.3499	106.861	3751.75	3751.75		6221904
PD-1-4-1	Std.Dev	47.561	3.71383	4965.91	4965.91		6221904
PD-1-4-1	Sum	21316	64437.5	2.2623e+06	2.2623e+06		6221904	0.363603
PD-1-4-1	Samples	603	603	603	603		6221904
PD-1-4-2	Stats	Area	Density (mean	IOD	Density (sum)		6221904
PD-1-4-2	Min	10	97.8182	1001	1001		6221904
PD-1-4-2	(Obj.#)	207	1423	1126	1126		6221904
PD-1-4-2	Max	615	118.19	65439.7	65439.7		6221904
PD-1-4-2	(Obj.#)	77	739	77	77		6221904
PD-1-4-2	Range	605	20.3723	64438.7	64438.7		6221904
PD-1-4-2	Mean	40.294	107.636	4294.9	4294.9		6221904
PD-1-4-2	Std.Dev	55.4462	3.67543	5826.53	5826.53		6221904
PD-1-4-2	Sum	22887	61137.5	2.4395e+06	2.4395e+06		6221904	0.392083
PD-1-4-2	Samples	568	568	568	568		6221904
PD-1-4-3	Stats	Area	Density (mean	IOD	Density (sum)		6221904
PD-1-4-3	Min	10	92.1722	980.667	980.667		6221904
PD-1-4-3	(Obj.#)	55	2737	2227	2227		6221904
PD-1-4-3	Max	1224	118.424	119757	119757		6221904
PD-1-4-3	(Obj.#)	2336	1041	2336	2336		6221904
PD-1-4-3	Range	1214	26.2521	118776	118776		6221904
PD-1-4-3	Mean	44.4034	106.799	4663.12	4663.12		6221904
PD-1-4-3	Std.Dev	82.0918	3.81337	8303.87	8303.87		6221904
PD-1-4-3	Sum	23445	56389.6	2.46213e+06	2.46213e+06		6221904	0.395719
PD-1-4-3	Samples	528	528	528	528		6221904
PD-1-5-1	Stats	Area	Density (mean	IOD	Density (sum)		6221904
PD-1-5-1	Min	10	97.3391	1000.33	1000.33		6221904
PD-1-5-1	(Obj.#)	3	1685	3	3		6221904
PD-1-5-1	Max	391	120.767	40359.3	40359.3		6221904
PD-1-5-1	(Obj.#)	837	1520	837	837		6221904
PD-1-5-1	Range	381	23.4276	39359	39359		6221904
PD-1-5-1	Mean	39.7028	107.096	4196.28	4196.28		6221904
PD-1-5-1	Std.Dev	49.2719	4.38332	5116.38	5116.38		6221904
PD-1-5-1	Sum	19772	53333.8	2.08975e+06	2.08975e+06		6221904	0.335869
PD-1-5-1	Samples	498	498	498	498		6221904
PD-1-5-2	Stats	Area	Density (mean	IOD	Density (sum)		6221904
PD-1-5-2	Min	10	81.4	814	814		6221904
PD-1-5-2	(Obj.#)	3	234	234	234		6221904
PD-1-5-2	Max	1381	117.5	135118	135118		6221904
PD-1-5-2	(Obj.#)	815	15	815	815		6221904
PD-1-5-2	Range	1371	36.1	134304	134304		6221904
PD-1-5-2	Mean	66.7076	105.024	6857.1	6857.1		6221904
PD-1-5-2	Std.Dev	123.833	5.15753	12453.4	12453.4		6221904
PD-1-5-2	Sum	25549	40224.2	2626268	2626268		6221904	0.4221
PD-1-5-2	Samples	383	383	383	383		6221904
PD-1-5-3	Stats	Area	Density (mean	IOD	Density (sum)		6221904
PD-1-5-3	Min	10	95.5903	990.333	990.333		6221904
PD-1-5-3	(Obj.#)	39	1467	941	941		6221904
PD-1-5-3	Max	1708	118.603	184804	184804		6221904
PD-1-5-3	(Obj.#)	37	582	37	37		6221904
PD-1-5-3	Range	1698	23.0129	183814	183814		6221904
PD-1-5-3	Mean	37.9914	106.576	4030.35	4030.35		6221904
PD-1-5-3	Std.Dev	104.666	3.65331	11178	11178		6221904
PD-1-5-3	Sum	22073	61920.9	2.34164e+06	2.34164e+06		6221904	0.376353
PD-1-5-3	Samples	581	581	581	581		6221904

## Sheet: Sheet2
Number	Mean Optical Density (MOD)
TSME-1-1	2.00951
TSME-1-2	1.28256
TSME-1-3	1.62469
TSME-2-1	4.35057
TSME-2-2	2.66211
TSME-2-3	3.94524
TSME-3-1	4.20515
TSME-3-2	3.98222
TSME-3-3	2.3416
TSME-4-1	2.93837
TSME-4-2	3.6912
TSME-4-3	3.14844
TSME-5-1	3.14844
TSME-5-2	0.897436
TSME-5-3	2.07627
Vehicle-1-1	5.99643
Vehicle-1-2	6.34691
Vehicle-1-3	6.42947
Vehicle-2-1	8.02481
Vehicle-2-2	9.71738
Vehicle-2-3	12.7171
Vehicle-3-1	7.87113
Vehicle-3-2	11.7055
Vehicle-3-3	8.24592
Vehicle-4-1	6.92665
Vehicle-4-2	8.55054
Vehicle-4-3	7.28016
Vehicle-5-1	4.7918
Vehicle-5-2	4.4199
Vehicle-5-3	5.57858
PD-1+TSME-1-1	0.220322
PD-1+TSME-1-2	0.279575
PD-1+TSME-1-3	0.230455
PD-1+TSME-2-1	0.220322
PD-1+TSME-2-2	0.238437
PD-1+TSME-2-3	0.2444
PD-1+TSME-3-1	0.288086
PD-1+TSME-3-2	0.232053
PD-1+TSME-3-3	0.297288
PD-1+TSME-4-1	0.174552
PD-1+TSME-4-2	0.241841
PD-1+TSME-4-3	0.285698
PD-1+TSME-5-1	0.242737
PD-1+TSME-5-2	0.271661
PD-1+TSME-5-3	0.301028
PD-1-1-1	0.467584
PD-1-1-2	0.466633
PD-1-1-3	0.446831
PD-1-2-1	0.779898
PD-1-2-2	0.779805
PD-1-2-3	0.825846
PD-1-3-1	0.741699
PD-1-3-2	0.643477
PD-1-3-3	0.748753
PD-1-4-1	0.363603
PD-1-4-2	0.392083
PD-1-4-3	0.395719
PD-1-5-1	0.335869
PD-1-5-2	0.4221
PD-1-5-3	0.376353
