# Supplementary material for: Tumor-suppressing multi-enterobacteria and PD-1/PD-L1 immune checkpoint inhibitor combination improves the outcome of hepatocellular carcinoma therapy
Source: Front Immunol. 2025 Jun 20;16:1598436. doi: 10.3389/fimmu.2025.1598436 (PMC12226584; doi:10.3389/fimmu.2025.1598436)
Supplement: Supplementary file 3 [file Table2.xls]

## Sheet: Quantification of IHC（CD4+）
Number							Total Area	Mean Optical Density (MOD)
PD-1-1-1	Stats	Area	Density (mean	IOD	Density (sum)		6221904
PD-1-1-1	Min	10	100.2	1002	1002		6221904
PD-1-1-1	(Obj.#)	169	2450	2450	2450		6221904
PD-1-1-1	Max	37134	165	5565212	5565212		6221904
PD-1-1-1	(Obj.#)	4	272	4	4		6221904
PD-1-1-1	Range	37124	64.8	5564210	5564210		6221904
PD-1-1-1	Mean	99.1975	150.983	14801.1	14801.1		6221904
PD-1-1-1	Std.Dev	848.353	9.18197	127030	127030		6221904
PD-1-1-1	Sum	197899	301212	29528266	29528266		6221904	4.74586
PD-1-1-1	Samples	1995	1995	1995	1995		6221904
PD-1-1-2	Stats	Area	Density (mean	IOD	Density (sum)		6221904
PD-1-1-2	Min	10	87.873	905.333	905.333		6221904
PD-1-1-2	(Obj.#)	58	2975	5303	5303		6221904
PD-1-1-2	Max	2409	167.028	318732	318732		6221904
PD-1-1-2	(Obj.#)	6950	3446	6950	6950		6221904
PD-1-1-2	Range	2399	79.1548	317826	317826		6221904
PD-1-1-2	Mean	101.388	147.001	14784.9	14784.9		6221904
PD-1-1-2	Std.Dev	191.503	13.0778	27790.7	27790.7		6221904
PD-1-1-2	Sum	174895	253576	25503974	25503974		6221904	4.09906
PD-1-1-2	Samples	1725	1725	1725	1725		6221904
PD-1-1-3	Stats	Area	Density (mean	IOD	Density (sum)		6221904
PD-1-1-3	Min	10	112.381	1201.33	1201.33		6221904
PD-1-1-3	(Obj.#)	39	6254	176	176		6221904
PD-1-1-3	Max	12162	173.529	1.67846e+06	1.67846e+06		6221904
PD-1-1-3	(Obj.#)	4	3390	4	4		6221904
PD-1-1-3	Range	12152	61.1485	1.67726e+06	1.67726e+06		6221904
PD-1-1-3	Mean	106.74	146.072	15639	15639		6221904
PD-1-1-3	Std.Dev	348.288	13.0494	49212.6	49212.6		6221904
PD-1-1-3	Sum	198003	270963	29010254	29010254		6221904	4.6626
PD-1-1-3	Samples	1855	1855	1855	1855		6221904
PD-1-2-1	Stats	Area	Density (mean	IOD	Density (sum)		6221904
PD-1-2-1	Min	10	151.545	1557	1557		6221904
PD-1-2-1	(Obj.#)	360	4065	3608	3608		6221904
PD-1-2-1	Max	1238	179.958	203492	203492		6221904
PD-1-2-1	(Obj.#)	5712	3538	5712	5712		6221904
PD-1-2-1	Range	1228	28.4129	201935	201935		6221904
PD-1-2-1	Mean	79.2039	166.769	13135.6	13135.6		6221904
PD-1-2-1	Std.Dev	128.756	3.08514	21231	21231		6221904
PD-1-2-1	Sum	134805	283841	22356750	22356750		6221904	3.59323
PD-1-2-1	Samples	1702	1702	1702	1702		6221904
PD-1-2-2	Stats	Area	Density (mean	IOD	Density (sum)		6221904
PD-1-2-2	Min	10	87.7143	985.333	985.333		6221904
PD-1-2-2	(Obj.#)	60	789	712	712		6221904
PD-1-2-2	Max	6197	166.909	912575	912575		6221904
PD-1-2-2	(Obj.#)	2680	3437	2680	2680		6221904
PD-1-2-2	Range	6187	79.1948	911589	911589		6221904
PD-1-2-2	Mean	113.997	146.568	16416.5	16416.5		6221904
PD-1-2-2	Std.Dev	317.4	13.8467	45208.2	45208.2		6221904
PD-1-2-2	Sum	163244	209886	23508450	23508450		6221904	3.77834
PD-1-2-2	Samples	1432	1432	1432	1432		6221904
PD-1-2-3	Stats	Area	Density (mean	IOD	Density (sum)		6221904
PD-1-2-3	Min	10	112.429	1163	1163		6221904
PD-1-2-3	(Obj.#)	69	5075	4805	4805		6221904
PD-1-2-3	Max	12825	169.067	1770389	1770389		6221904
PD-1-2-3	(Obj.#)	1	1233	1	1		6221904
PD-1-2-3	Range	12815	56.6381	1769226	1769226		6221904
PD-1-2-3	Mean	140.461	142.662	19867.4	19867.4		6221904
PD-1-2-3	Std.Dev	398.466	11.544	55569.4	55569.4		6221904
PD-1-2-3	Sum	226283	229829	32006324	32006324		6221904	5.14414
PD-1-2-3	Samples	1611	1611	1611	1611		6221904
PD-1-3-1	Stats	Area	Density (mean	IOD	Density (sum)		6221904
PD-1-3-1	Min	10	143.111	1477.67	1477.67		6221904
PD-1-3-1	(Obj.#)	17	89	264	264		6221904
PD-1-3-1	Max	2518	177.2	410882	410882		6221904
PD-1-3-1	(Obj.#)	2202	2460	2202	2202		6221904
PD-1-3-1	Range	2508	34.0889	409405	409405		6221904
PD-1-3-1	Mean	97.8785	163.115	15914.1	15914.1		6221904
PD-1-3-1	Std.Dev	197.158	4.61764	31934.9	31934.9		6221904
PD-1-3-1	Sum	143392	238963	23314200	23314200		6221904	3.74712
PD-1-3-1	Samples	1465	1465	1465	1465		6221904
PD-1-3-2	Stats	Area	Density (mean	IOD	Density (sum)		6221904
PD-1-3-2	Min	10	118.217	1243	1243		6221904
PD-1-3-2	(Obj.#)	113	96	5793	5793		6221904
PD-1-3-2	Max	11454	170.952	1539154	1539154		6221904
PD-1-3-2	(Obj.#)	14	5392	14	14		6221904
PD-1-3-2	Range	11444	52.7357	1537911	1537911		6221904
PD-1-3-2	Mean	91.2221	144.297	13168.3	13168.3		6221904
PD-1-3-2	Std.Dev	331.152	11.9234	45650.9	45651		6221904
PD-1-3-2	Sum	153618	242996	22175362	22175362		6221904	3.56408
PD-1-3-2	Samples	1684	1684	1684	1684		6221904
PD-1-3-3	Stats	Area	Density (mean	IOD	Density (sum)		6221904
PD-1-3-3	Min	10	115.978	1258.33	1258.33		6221904
PD-1-3-3	(Obj.#)	66	645	1112	1112		6221904
PD-1-3-3	Max	19800	170.435	2694853	2694853		6221904
PD-1-3-3	(Obj.#)	1	3923	1	1		6221904
PD-1-3-3	Range	19790	54.457	2.69359e+06	2.69359e+06		6221904
PD-1-3-3	Mean	112.573	145.886	16359.8	16359.8		6221904
PD-1-3-3	Std.Dev	557.205	12.6405	76663.8	76663.8		6221904
PD-1-3-3	Sum	162443	210514	23607122	23607122		6221904	3.7942
PD-1-3-3	Samples	1443	1443	1443	1443		6221904
PD-1-4-1	Stats	Area	Density (mean	IOD	Density (sum)		6221904
PD-1-4-1	Min	10	115.772	1160	1160		6221904
PD-1-4-1	(Obj.#)	40	1931	1937	1937		6221904
PD-1-4-1	Max	8258	172.697	1130158	1130158		6221904
PD-1-4-1	(Obj.#)	2	1676	2	2		6221904
PD-1-4-1	Range	8248	56.925	1128998	1128998		6221904
PD-1-4-1	Mean	125.131	145.632	18264.5	18264.5		6221904
PD-1-4-1	Std.Dev	340.767	12.7537	48530	48530		6221904
PD-1-4-1	Sum	152284	177234	22227922	22227922		6221904	3.57253
PD-1-4-1	Samples	1217	1217	1217	1217		6221904
PD-1-4-2	Stats	Area	Density (mean	IOD	Density (sum)		6221904
PD-1-4-2	Min	10	117.909	1216.67	1216.67		6221904
PD-1-4-2	(Obj.#)	22	2601	218	218		6221904
PD-1-4-2	Max	20844	175.667	2.81603e+06	2.81603e+06		6221904
PD-1-4-2	(Obj.#)	1	1550	1	1		6221904
PD-1-4-2	Range	20834	57.7576	2814812	2814812		6221904
PD-1-4-2	Mean	121.474	143.297	17431.8	17431.8		6221904
PD-1-4-2	Std.Dev	640.935	12.3893	87711.3	87711.3		6221904
PD-1-4-2	Sum	154029	181701	22103566	22103566		6221904	3.55254
PD-1-4-2	Samples	1268	1268	1268	1268		6221904
PD-1-4-3	Stats	Area	Density (mean	IOD	Density (sum)		6221904
PD-1-4-3	Min	10	120.091	1219	1219		6221904
PD-1-4-3	(Obj.#)	78	4586	2931	2931		6221904
PD-1-4-3	Max	8860	172.308	1.2051e+06	1.2051e+06		6221904
PD-1-4-3	(Obj.#)	1	2047	1	1		6221904
PD-1-4-3	Range	8850	52.2168	1.20388e+06	1.20388e+06		6221904
PD-1-4-3	Mean	106.748	146.482	15567.4	15567.4		6221904
PD-1-4-3	Std.Dev	343.483	12.618	47932	47932		6221904
PD-1-4-3	Sum	150408	206392	21934494	21934494		6221904	3.52537
PD-1-4-3	Samples	1409	1409	1409	1409		6221904
PD-1-5-1	Stats	Area	Density (mean	IOD	Density (sum)		6221904
PD-1-5-1	Min	10	117.407	1268.67	1268.67		6221904
PD-1-5-1	(Obj.#)	410	1127	463	463		6221904
PD-1-5-1	Max	12703	171.857	1.72191e+06	1.72191e+06		6221904
PD-1-5-1	(Obj.#)	1	3269	1	1		6221904
PD-1-5-1	Range	12693	54.4497	1.72064e+06	1.72064e+06		6221904
PD-1-5-1	Mean	91.5327	144.894	13253	13253		6221904
PD-1-5-1	Std.Dev	364.473	12.6085	50206.6	50206.6		6221904
PD-1-5-1	Sum	159633	252695	23113280	23113278		6221904	3.71482
PD-1-5-1	Samples	1744	1744	1744	1744		6221904
PD-1-5-2	Stats	Area	Density (mean	IOD	Density (sum)		6221904
PD-1-5-2	Min	10	122.167	1282.67	1282.67		6221904
PD-1-5-2	(Obj.#)	62	194	93	93		6221904
PD-1-5-2	Max	26225	177.433	3.76026e+06	3.76026e+06		6221904
PD-1-5-2	(Obj.#)	1	4706	1	1		6221904
PD-1-5-2	Range	26215	55.2667	3.75897e+06	3758975		6221904
PD-1-5-2	Mean	109.873	152.348	16723.7	16723.7		6221904
PD-1-5-2	Std.Dev	662.902	11.1001	96018.3	96018.3		6221904
PD-1-5-2	Sum	197882	274379	30119426	30119426		6221904	4.84087
PD-1-5-2	Samples	1801	1801	1801	1801		6221904
PD-1-5-3	Stats	Area	Density (mean	IOD	Density (sum)		6221904
PD-1-5-3	Min	10	122.333	1223.33	1223.33		6221904
PD-1-5-3	(Obj.#)	23	188	188	188		6221904
PD-1-5-3	Max	9648	176.41	1381966	1381966		6221904
PD-1-5-3	(Obj.#)	7	3488	7	7		6221904
PD-1-5-3	Range	9638	54.0769	1.38074e+06	1.38074e+06		6221904
PD-1-5-3	Mean	119.982	151.684	18346.3	18346.3		6221904
PD-1-5-3	Std.Dev	344.904	10.9411	50854.5	50854.5		6221904
PD-1-5-3	Sum	150937	190819	23079624	23079624		6221904	3.70941
PD-1-5-3	Samples	1258	1258	1258	1258		6221904
PD-1+TSME-1-1	Stats	Area	Density (mean	IOD	Density (sum)		6221904
PD-1+TSME-1-1	Min	10	102.615	1044.33	1044.33		6221904
PD-1+TSME-1-1	(Obj.#)	246	6724	9943	9943		6221904
PD-1+TSME-1-1	Max	22022	164.476	3.29618e+06	3296178		6221904
PD-1+TSME-1-1	(Obj.#)	7	4180	7	7		6221904
PD-1+TSME-1-1	Range	22012	61.8608	3.29513e+06	3.29513e+06		6221904
PD-1+TSME-1-1	Mean	118.778	150.15	17524.8	17524.8		6221904
PD-1+TSME-1-1	Std.Dev	502.912	9.68208	74900.1	74900.1		6221904
PD-1+TSME-1-1	Sum	275327	348048	40622540	40622540		6221904	6.52896
PD-1+TSME-1-1	Samples	2318	2318	2318	2318		6221904
PD-1+TSME-1-2	Stats	Area	Density (mean	IOD	Density (sum)		6221904
PD-1+TSME-1-2	Min	10	104.333	1051.33	1051.33		6221904
PD-1+TSME-1-2	(Obj.#)	370	8361	8062	8062		6221904
PD-1+TSME-1-2	Max	21754	165.083	3252389	3252389		6221904
PD-1+TSME-1-2	(Obj.#)	20	7614	20	20		6221904
PD-1+TSME-1-2	Range	21744	60.75	3.25134e+06	3.25134e+06		6221904
PD-1+TSME-1-2	Mean	128.979	150.418	19105	19105		6221904
PD-1+TSME-1-2	Std.Dev	601.475	9.42591	88992.3	88992.3		6221904
PD-1+TSME-1-2	Sum	252283	294217	37369288	37369288		6221904	6.00609
PD-1+TSME-1-2	Samples	1956	1956	1956	1956		6221904
PD-1+TSME-1-3	Stats	Area	Density (mean	IOD	Density (sum)		6221904
PD-1+TSME-1-3	Min	10	101.152	1062.67	1062.67		6221904
PD-1+TSME-1-3	(Obj.#)	18	5679	5169	5169		6221904
PD-1+TSME-1-3	Max	26524	164.909	3.88446e+06	3.88446e+06		6221904
PD-1+TSME-1-3	(Obj.#)	12	8531	12	12		6221904
PD-1+TSME-1-3	Range	26514	63.7576	3.8834e+06	3883397		6221904
PD-1+TSME-1-3	Mean	127.041	150.541	18774.3	18774.3		6221904
PD-1+TSME-1-3	Std.Dev	600.568	9.79885	87904.3	87904.3		6221904
PD-1+TSME-1-3	Sum	299309	354674	44232352	44232352		6221904	7.10913
PD-1+TSME-1-3	Samples	2356	2356	2356	2356		6221904
PD-1+TSME-2-1	Stats	Area	Density (mean	IOD	Density (sum)		6221904
PD-1+TSME-2-1	Min	10	102.121	1061.33	1061.33		6221904
PD-1+TSME-2-1	(Obj.#)	84	10419	2686	2686		6221904
PD-1+TSME-2-1	Max	15433	164.806	2262647	2262647		6221904
PD-1+TSME-2-1	(Obj.#)	22	4977	22	22		6221904
PD-1+TSME-2-1	Range	15423	62.6843	2.26159e+06	2.26159e+06		6221904
PD-1+TSME-2-1	Mean	137.456	148.392	19908.7	19908.7		6221904
PD-1+TSME-2-1	Std.Dev	413.54	11.2912	59839.8	59839.8		6221904
PD-1+TSME-2-1	Sum	362471	391311	52499212	52499212		6221904	8.4378
PD-1+TSME-2-1	Samples	2637	2637	2637	2637		6221904
PD-1+TSME-2-2	Stats	Area	Density (mean	IOD	Density (sum)		6221904
PD-1+TSME-2-2	Min	10	96.4444	1027	1027		6221904
PD-1+TSME-2-2	(Obj.#)	3	10324	14066	14066		6221904
PD-1+TSME-2-2	Max	16101	164	2.36513e+06	2.36513e+06		6221904
PD-1+TSME-2-2	(Obj.#)	7	13421	7	7		6221904
PD-1+TSME-2-2	Range	16091	67.5556	2.3641e+06	2.3641e+06		6221904
PD-1+TSME-2-2	Mean	120.851	148.497	17440.7	17440.7		6221904
PD-1+TSME-2-2	Std.Dev	374.708	11.6368	53944.2	53944.2		6221904
PD-1+TSME-2-2	Sum	436030	535777	62926208	62926208		6221904	10.1137
PD-1+TSME-2-2	Samples	3608	3608	3608	3608		6221904
PD-1+TSME-2-3	Stats	Area	Density (mean	IOD	Density (sum)		6221904
PD-1+TSME-2-3	Min	10	102.644	1027.33	1027.33		6221904
PD-1+TSME-2-3	(Obj.#)	133	6343	2859	2859		6221904
PD-1+TSME-2-3	Max	24041	164.727	3.4645e+06	3.4645e+06		6221904
PD-1+TSME-2-3	(Obj.#)	6	3667	6	6		6221904
PD-1+TSME-2-3	Range	24031	62.0828	3.46348e+06	3.46348e+06		6221904
PD-1+TSME-2-3	Mean	121.332	148.036	17482.7	17482.7		6221904
PD-1+TSME-2-3	Std.Dev	511.021	11.2743	73343.7	73343.7		6221904
PD-1+TSME-2-3	Sum	351014	428268	50577500	50577500		6221904	8.12894
PD-1+TSME-2-3	Samples	2893	2893	2893	2893		6221904
PD-1+TSME-3-1	Stats	Area	Density (mean	IOD	Density (sum)		6221904
PD-1+TSME-3-1	Min	10	104.389	1056	1056		6221904
PD-1+TSME-3-1	(Obj.#)	146	1755	1599	1599		6221904
PD-1+TSME-3-1	Max	17472	164.833	2.6328e+06	2.6328e+06		6221904
PD-1+TSME-3-1	(Obj.#)	8	5543	8	8		6221904
PD-1+TSME-3-1	Range	17462	60.4444	2.63175e+06	2.63175e+06		6221904
PD-1+TSME-3-1	Mean	153.055	149.612	22527	22527		6221904
PD-1+TSME-3-1	Std.Dev	490.331	10.9899	73005.1	73005.1		6221904
PD-1+TSME-3-1	Sum	280397	274089	41269452	41269452		6221904	6.63293
PD-1+TSME-3-1	Samples	1832	1832	1832	1832		6221904
PD-1+TSME-3-2	Stats	Area	Density (mean	IOD	Density (sum)		6221904
PD-1+TSME-3-2	Min	10	102.092	1031.33	1031.33		6221904
PD-1+TSME-3-2	(Obj.#)	25	10007	8856	8856		6221904
PD-1+TSME-3-2	Max	31723	164.667	4668261	4668261		6221904
PD-1+TSME-3-2	(Obj.#)	26	10391	26	26		6221904
PD-1+TSME-3-2	Range	31713	62.5747	4.66723e+06	4.66723e+06		6221904
PD-1+TSME-3-2	Mean	128.869	149.296	18757.6	18757.6		6221904
PD-1+TSME-3-2	Std.Dev	643.534	10.532	94179	94179		6221904
PD-1+TSME-3-2	Sum	384802	445797	56010096	56010096		6221904	9.00208
PD-1+TSME-3-2	Samples	2986	2986	2986	2986		6221904
PD-1+TSME-3-3	Stats	Area	Density (mean	IOD	Density (sum)		6221904
PD-1+TSME-3-3	Min	10	102.333	1034.67	1034.67		6221904
PD-1+TSME-3-3	(Obj.#)	107	12688	3169	3169		6221904
PD-1+TSME-3-3	Max	25551	164.6	3.70783e+06	3.70783e+06		6221904
PD-1+TSME-3-3	(Obj.#)	15	9924	15	15		6221904
PD-1+TSME-3-3	Range	25541	62.2667	3706793	3706793		6221904
PD-1+TSME-3-3	Mean	139.313	150.138	20254.8	20254.8		6221904
PD-1+TSME-3-3	Std.Dev	559.103	10.4031	80694.5	80694.5		6221904
PD-1+TSME-3-3	Sum	439672	473834	63924176	63924176		6221904	10.2741
PD-1+TSME-3-3	Samples	3156	3156	3156	3156		6221904
PD-1+TSME-4-1	Stats	Area	Density (mean	IOD	Density (sum)		6221904
PD-1+TSME-4-1	Min	10	101.72	1033.33	1033.33		6221904
PD-1+TSME-4-1	(Obj.#)	204	11776	2354	2354		6221904
PD-1+TSME-4-1	Max	39646	164.549	5912381	5912381		6221904
PD-1+TSME-4-1	(Obj.#)	40	16641	40	40		6221904
PD-1+TSME-4-1	Range	39636	62.8286	5.91135e+06	5.91135e+06		6221904
PD-1+TSME-4-1	Mean	89.0365	150.812	13139.8	13139.8		6221904
PD-1+TSME-4-1	Std.Dev	633.274	9.0913	94086.3	94086.3		6221904
PD-1+TSME-4-1	Sum	385884	653621	56948076	56948076		6221904	9.15284
PD-1+TSME-4-1	Samples	4334	4334	4334	4334		6221904
PD-1+TSME-4-2	Stats	Area	Density (mean	IOD	Density (sum)		6221904
PD-1+TSME-4-2	Min	10	102.833	1062	1062		6221904
PD-1+TSME-4-2	(Obj.#)	73	11514	10289	10289		6221904
PD-1+TSME-4-2	Max	36712	164.861	5392954	5.39295e+06		6221904
PD-1+TSME-4-2	(Obj.#)	16	1132	16	16		6221904
PD-1+TSME-4-2	Range	36702	62.0278	5391892	5.39189e+06		6221904
PD-1+TSME-4-2	Mean	104.3	150.498	15225.4	15225.4		6221904
PD-1+TSME-4-2	Std.Dev	657.291	9.72067	96138.2	96138.1		6221904
PD-1+TSME-4-2	Sum	371098	535471	54171908	54171908		6221904	8.70664
PD-1+TSME-4-2	Samples	3558	3558	3558	3558		6221904
PD-1+TSME-4-3	Stats	Area	Density (mean	IOD	Density (sum)		6221904
PD-1+TSME-4-3	Min	10	101.788	1050	1050		6221904
PD-1+TSME-4-3	(Obj.#)	83	121	18248	18248		6221904
PD-1+TSME-4-3	Max	24265	165.146	3.52711e+06	3.52711e+06		6221904
PD-1+TSME-4-3	(Obj.#)	12	13510	12	12		6221904
PD-1+TSME-4-3	Range	24255	63.3579	3.52606e+06	3.52606e+06		6221904
PD-1+TSME-4-3	Mean	113.061	149.076	16428.6	16428.6		6221904
PD-1+TSME-4-3	Std.Dev	440.91	10.7159	63613.3	63613.3		6221904
PD-1+TSME-4-3	Sum	524489	691562	76212320	76212320		6221904	12.249
PD-1+TSME-4-3	Samples	4639	4639	4639	4639		6221904
PD-1+TSME-5-1	Stats	Area	Density (mean	IOD	Density (sum)		6221904
PD-1+TSME-5-1	Min	10	103.923	1051.33	1051.33		6221904
PD-1+TSME-5-1	(Obj.#)	94	16328	9514	9514		6221904
PD-1+TSME-5-1	Max	38627	164.267	5.76367e+06	5.76367e+06		6221904
PD-1+TSME-5-1	(Obj.#)	13	5341	13	13		6221904
PD-1+TSME-5-1	Range	38617	60.3436	5762622	5762622		6221904
PD-1+TSME-5-1	Mean	94.4883	151.01	14039.2	14039.2		6221904
PD-1+TSME-5-1	Std.Dev	614.681	8.77586	91533	91533		6221904
PD-1+TSME-5-1	Sum	403843	645415	60003420	60003420		6221904	9.6439
PD-1+TSME-5-1	Samples	4274	4274	4274	4274		6221904
PD-1+TSME-5-2	Stats	Area	Density (mean	IOD	Density (sum)		6221904
PD-1+TSME-5-2	Min	10	101.117	1045	1045		6221904
PD-1+TSME-5-2	(Obj.#)	96	3627	9866	9866		6221904
PD-1+TSME-5-2	Max	19794	164.727	2976915	2976915		6221904
PD-1+TSME-5-2	(Obj.#)	14	1289	14	14		6221904
PD-1+TSME-5-2	Range	19784	63.6106	2975870	2975870		6221904
PD-1+TSME-5-2	Mean	145.287	148.903	21173.9	21173.9		6221904
PD-1+TSME-5-2	Std.Dev	480.876	10.8931	70954.3	70954.3		6221904
PD-1+TSME-5-2	Sum	382686	392210	55772148	55772148		6221904	8.96384
PD-1+TSME-5-2	Samples	2634	2634	2634	2634		6221904
PD-1+TSME-5-3	Stats	Area	Density (mean	IOD	Density (sum)		6221904
PD-1+TSME-5-3	Min	10	103.264	1061	1061		6221904
PD-1+TSME-5-3	(Obj.#)	137	4724	4371	4371		6221904
PD-1+TSME-5-3	Max	29909	164.786	4.45005e+06	4.45005e+06		6221904
PD-1+TSME-5-3	(Obj.#)	14	5801	14	14		6221904
PD-1+TSME-5-3	Range	29899	61.5222	4.44899e+06	4.44899e+06		6221904
PD-1+TSME-5-3	Mean	125.077	149.51	18274.8	18274.8		6221904
PD-1+TSME-5-3	Std.Dev	629.441	10.6232	93003.4	93003.4		6221904
PD-1+TSME-5-3	Sum	344087	411301	50273916	50273916		6221904	8.08015
PD-1+TSME-5-3	Samples	2751	2751	2751	2751		6221904
Vehicle-1-1	Stats	Area	Density (mean	IOD	Density (sum)		6221904
Vehicle-1-1	Min	10	73.8333	738.333	738.333		6221904
Vehicle-1-1	(Obj.#)	53	778	778	778		6221904
Vehicle-1-1	Max	1957	167.917	268035	268035		6221904
Vehicle-1-1	(Obj.#)	1231	849	1231	1231		6221904
Vehicle-1-1	Range	1947	94.0833	267297	267297		6221904
Vehicle-1-1	Mean	69.6557	148.334	10395.3	10395.3		6221904
Vehicle-1-1	Std.Dev	146.915	18.115	21344.8	21344.8		6221904
Vehicle-1-1	Sum	27514	58591.9	4.10614e+06	4.10614e+06		6221904	0.659949
Vehicle-1-1	Samples	395	395	395	395		6221904
Vehicle-1-2	Stats	Area	Density (mean	IOD	Density (sum)		6221904
Vehicle-1-2	Min	10	73.2126	876.667	876.667		6221904
Vehicle-1-2	(Obj.#)	161	758	295	295		6221904
Vehicle-1-2	Max	378	167.467	59495	59495		6221904
Vehicle-1-2	(Obj.#)	543	527	543	543		6221904
Vehicle-1-2	Range	368	94.254	58618.3	58618.3		6221904
Vehicle-1-2	Mean	30.8084	141.394	4383.41	4383.41		6221904
Vehicle-1-2	Std.Dev	39.4589	22.0769	5949.79	5949.79		6221904
Vehicle-1-2	Sum	6593	30258.4	938050	938050		6221904	0.150766
Vehicle-1-2	Samples	214	214	214	214		6221904
Vehicle-1-3	Stats	Area	Density (mean	IOD	Density (sum)		6221904
Vehicle-1-3	Min	10	74.6771	1133	1133		6221904
Vehicle-1-3	(Obj.#)	105	693	302	302		6221904
Vehicle-1-3	Max	639	163.954	102349	102349		6221904
Vehicle-1-3	(Obj.#)	378	600	378	378		6221904
Vehicle-1-3	Range	629	89.2773	101216	101216		6221904
Vehicle-1-3	Mean	39.9271	141.285	5746.74	5746.74		6221904
Vehicle-1-3	Std.Dev	66.1443	20.0049	10316.4	10316.4		6221904
Vehicle-1-3	Sum	7666	27126.7	1.10337e+06	1.10337e+06		6221904	0.177337
Vehicle-1-3	Samples	192	192	192	192		6221904
Vehicle-2-1	Stats	Area	Density (mean	IOD	Density (sum)		6221904
Vehicle-2-1	Min	10	16.6296	364	364		6221904
Vehicle-2-1	(Obj.#)	22	242	354	354		6221904
Vehicle-2-1	Max	252	130.086	29836.7	29836.7		6221904
Vehicle-2-1	(Obj.#)	376	581	376	376		6221904
Vehicle-2-1	Range	242	113.456	29472.7	29472.7		6221904
Vehicle-2-1	Mean	43.3008	113.51	4657.33	4657.33		6221904
Vehicle-2-1	Std.Dev	44.931	22.4642	4964.64	4964.64		6221904
Vehicle-2-1	Sum	5759	15096.8	619425	619425		6221904	0.0995556
Vehicle-2-1	Samples	133	133	133	133		6221904
Vehicle-2-2	Stats	Area	Density (mean	IOD	Density (sum)		6221904
Vehicle-2-2	Min	10	23.0357	570.667	570.667		6221904
Vehicle-2-2	(Obj.#)	46	1219	1320	1320		6221904
Vehicle-2-2	Max	2538	159.576	361467	361467		6221904
Vehicle-2-2	(Obj.#)	1104	1172	1104	1104		6221904
Vehicle-2-2	Range	2528	136.54	360897	360897		6221904
Vehicle-2-2	Mean	97.8373	145.154	14007.3	14007.3		6221904
Vehicle-2-2	Std.Dev	183.18	13.2	25859	25859		6221904
Vehicle-2-2	Sum	65551	97253	9384858	9384858		6221904	1.50836
Vehicle-2-2	Samples	670	670	670	670		6221904
Vehicle-2-3	Stats	Area	Density (mean	IOD	Density (sum)		6221904
Vehicle-2-3	Min	10	31.7544	752	752		6221904
Vehicle-2-3	(Obj.#)	77	228	1837	1837		6221904
Vehicle-2-3	Max	916	159.308	136765	136765		6221904
Vehicle-2-3	(Obj.#)	932	1988	932	932		6221904
Vehicle-2-3	Range	906	127.553	136013	136013		6221904
Vehicle-2-3	Mean	78.5354	144.382	11225.3	11225.3		6221904
Vehicle-2-3	Std.Dev	125.869	11.2693	17776.6	17776.6		6221904
Vehicle-2-3	Sum	45472	83597.3	6.49944e+06	6.49944e+06		6221904	1.04461
Vehicle-2-3	Samples	579	579	579	579		6221904
Vehicle-3-1	Stats	Area	Density (mean	IOD	Density (sum)		6221904
Vehicle-3-1	Min	10	24.0861	415.667	415.667		6221904
Vehicle-3-1	(Obj.#)	228	265	887	887		6221904
Vehicle-3-1	Max	1354	157.424	171012	171012		6221904
Vehicle-3-1	(Obj.#)	792	1061	792	792		6221904
Vehicle-3-1	Range	1344	133.338	170597	170597		6221904
Vehicle-3-1	Mean	88.8636	140.554	12277.2	12277.2		6221904
Vehicle-3-1	Std.Dev	158.166	16.7168	21401.6	21401.6		6221904
Vehicle-3-1	Sum	23460	37106.3	3.24118e+06	3.24118e+06		6221904	0.520931
Vehicle-3-1	Samples	264	264	264	264		6221904
Vehicle-3-2	Stats	Area	Density (mean	IOD	Density (sum)		6221904
Vehicle-3-2	Min	10	30.402	362	362		6221904
Vehicle-3-2	(Obj.#)	70	90	1068	1068		6221904
Vehicle-3-2	Max	1986	160.067	259768	259768		6221904
Vehicle-3-2	(Obj.#)	951	678	951	951		6221904
Vehicle-3-2	Range	1976	129.665	259406	259406		6221904
Vehicle-3-2	Mean	83.6477	141.147	11656.4	11656.4		6221904
Vehicle-3-2	Std.Dev	153.902	14.6294	20593.1	20593.1		6221904
Vehicle-3-2	Sum	24927	42061.7	3.4736e+06	3.4736e+06		6221904	0.558285
Vehicle-3-2	Samples	298	298	298	298		6221904
Vehicle-3-3	Stats	Area	Density (mean	IOD	Density (sum)		6221904
Vehicle-3-3	Min	10	29.092	419.667	419.667		6221904
Vehicle-3-3	(Obj.#)	8	286	456	456		6221904
Vehicle-3-3	Max	1322	158.417	176001	176001		6221904
Vehicle-3-3	(Obj.#)	853	1062	853	853		6221904
Vehicle-3-3	Range	1312	129.325	175581	175581		6221904
Vehicle-3-3	Mean	66.761	141.902	9402.86	9402.86		6221904
Vehicle-3-3	Std.Dev	121.538	16.1063	16767.9	16767.9		6221904
Vehicle-3-3	Sum	18159	38597.4	2.55758e+06	2.55758e+06		6221904	0.41106
Vehicle-3-3	Samples	272	272	272	272		6221904
Vehicle-4-1	Stats	Area	Density (mean	IOD	Density (sum)		6221904
Vehicle-4-1	Min	10	114.895	1361	1361		6221904
Vehicle-4-1	(Obj.#)	3	361	464	464		6221904
Vehicle-4-1	Max	477	156.722	70639	70639		6221904
Vehicle-4-1	(Obj.#)	450	206	450	450		6221904
Vehicle-4-1	Range	467	41.827	69278	69278		6221904
Vehicle-4-1	Mean	44.723	142.003	6363.19	6363.19		6221904
Vehicle-4-1	Std.Dev	59.876	10.846	8665.68	8665.68		6221904
Vehicle-4-1	Sum	6619	21016.5	941753	941753		6221904	0.151361
Vehicle-4-1	Samples	148	148	148	148		6221904
Vehicle-4-2	Stats	Area	Density (mean	IOD	Density (sum)		6221904
Vehicle-4-2	Min	10	152.333	1523.33	1523.33		6221904
Vehicle-4-2	(Obj.#)	178	178	178	178		6221904
Vehicle-4-2	Max	899	176.6	148092	148092		6221904
Vehicle-4-2	(Obj.#)	1627	1086	1627	1627		6221904
Vehicle-4-2	Range	889	24.2667	146568	146568		6221904
Vehicle-4-2	Mean	66.2903	163.738	10874.3	10874.3		6221904
Vehicle-4-2	Std.Dev	122.824	4.41571	20100.1	20100.1		6221904
Vehicle-4-2	Sum	30825	76138	5056542	5056542		6221904	0.8127
Vehicle-4-2	Samples	465	465	465	465		6221904
Vehicle-4-3	Stats	Area	Density (mean	IOD	Density (sum)		6221904
Vehicle-4-3	Min	10	150.826	1537.33	1537.33		6221904
Vehicle-4-3	(Obj.#)	34	1157	1244	1244		6221904
Vehicle-4-3	Max	1972	173.767	313152	313152		6221904
Vehicle-4-3	(Obj.#)	82	868	82	82		6221904
Vehicle-4-3	Range	1962	22.9406	311615	311615		6221904
Vehicle-4-3	Mean	93.8568	162.874	15278.4	15278.4		6221904
Vehicle-4-3	Std.Dev	204.762	4.29225	33103.3	33103.3		6221904
Vehicle-4-3	Sum	41954	72804.8	6.82942e+06	6.82942e+06		6221904	1.09764
Vehicle-4-3	Samples	447	447	447	447		6221904
Vehicle-5-1	Stats	Area	Density (mean	IOD	Density (sum)		6221904
Vehicle-5-1	Min	10	151.19	1531.33	1531.33		6221904
Vehicle-5-1	(Obj.#)	215	73	855	855		6221904
Vehicle-5-1	Max	1077	176.833	172032	172032		6221904
Vehicle-5-1	(Obj.#)	313	422	313	313		6221904
Vehicle-5-1	Range	1067	25.6429	170501	170501		6221904
Vehicle-5-1	Mean	47.8213	162.516	7771.17	7771.17		6221904
Vehicle-5-1	Std.Dev	114.768	5.01728	18487.3	18487.3		6221904
Vehicle-5-1	Sum	11238	38191.2	1826226	1826226		6221904	0.293516
Vehicle-5-1	Samples	235	235	235	235		6221904
Vehicle-5-2	Stats	Area	Density (mean	IOD	Density (sum)		6221904
Vehicle-5-2	Min	10	155.088	1605.67	1605.67		6221904
Vehicle-5-2	(Obj.#)	17	558	2412	2412		6221904
Vehicle-5-2	Max	1424	175.818	233661	233661		6221904
Vehicle-5-2	(Obj.#)	562	450	562	562		6221904
Vehicle-5-2	Range	1414	20.7305	232055	232055		6221904
Vehicle-5-2	Mean	59.8212	166.755	9919.75	9919.75		6221904
Vehicle-5-2	Std.Dev	121.015	3.08871	19926.9	19926.9		6221904
Vehicle-5-2	Sum	41815	116561	6.93391e+06	6.93391e+06		6221904	1.11443
Vehicle-5-2	Samples	699	699	699	699		6221904
Vehicle-5-3	Stats	Area	Density (mean	IOD	Density (sum)		6221904
Vehicle-5-3	Min	10	152.922	1605	1605		6221904
Vehicle-5-3	(Obj.#)	63	549	63	63		6221904
Vehicle-5-3	Max	2724	182.14	446943	446943		6221904
Vehicle-5-3	(Obj.#)	1810	440	1810	1810		6221904
Vehicle-5-3	Range	2714	29.2188	445338	445338		6221904
Vehicle-5-3	Mean	73.1133	169.684	12307.5	12307.5		6221904
Vehicle-5-3	Std.Dev	179.715	5.24156	29826.7	29826.7		6221904
Vehicle-5-3	Sum	44526	103337	7495276	7495276		6221904	1.20466
Vehicle-5-3	Samples	609	609	609	609		6221904
TSME-1-1	Stats	Area	Density (mean	IOD	Density (sum)		6221904
TSME-1-1	Min	10	149.467	1494.67	1494.67		6221904
TSME-1-1	(Obj.#)	300	2238	2238	2238		6221904
TSME-1-1	Max	1613	178.159	265024	265024		6221904
TSME-1-1	(Obj.#)	2072	1278	2072	2072		6221904
TSME-1-1	Range	1603	28.6921	263530	263530		6221904
TSME-1-1	Mean	70.7023	166.354	11671.9	11671.9		6221904
TSME-1-1	Std.Dev	125.978	3.6504	20625.6	20625.6		6221904
TSME-1-1	Sum	66743	157038	11018297	11018297		6221904	1.77089
TSME-1-1	Samples	944	944	944	944		6221904
TSME-1-2	Stats	Area	Density (mean	IOD	Density (sum)		6221904
TSME-1-2	Min	10	153.625	1604	1604		6221904
TSME-1-2	(Obj.#)	9	983	883	883		6221904
TSME-1-2	Max	2039	176.733	333280	333280		6221904
TSME-1-2	(Obj.#)	740	3161	740	740		6221904
TSME-1-2	Range	2029	23.1083	331676	331676		6221904
TSME-1-2	Mean	71.941	166.919	11938	11938		6221904
TSME-1-2	Std.Dev	144.291	3.13567	23757.8	23757.8		6221904
TSME-1-2	Sum	68272	158406	11329123	11329123		6221904	1.82085
TSME-1-2	Samples	949	949	949	949		6221904
TSME-1-3	Stats	Area	Density (mean	IOD	Density (sum)		6221904
TSME-1-3	Min	10	112.233	1122.33	1122.33		6221904
TSME-1-3	(Obj.#)	73	1553	1553	1553		6221904
TSME-1-3	Max	1852	164.303	278087	278087		6221904
TSME-1-3	(Obj.#)	135	1729	135	135		6221904
TSME-1-3	Range	1842	52.0697	276964	276964		6221904
TSME-1-3	Mean	114.327	142.917	16372.9	16372.9		6221904
TSME-1-3	Std.Dev	221.051	12.9993	31686.7	31686.7		6221904
TSME-1-3	Sum	76256	95325.9	10920749	10920749		6221904	1.75521
TSME-1-3	Samples	667	667	667	667		6221904
TSME-2-1	Stats	Area	Density (mean	IOD	Density (sum)		6221904
TSME-2-1	Min	10	146.104	1484	1484		6221904
TSME-2-1	(Obj.#)	64	923	766	766		6221904
TSME-2-1	Max	1835	175.641	297308	297308		6221904
TSME-2-1	(Obj.#)	1226	880	1226	1226		6221904
TSME-2-1	Range	1825	29.5369	295824	295824		6221904
TSME-2-1	Mean	83.1613	165.066	13580.9	13580.9		6221904
TSME-2-1	Std.Dev	174.104	3.90421	28217.8	28217.8		6221904
TSME-2-1	Sum	75261	149384	12290689	12290689		6221904	1.97539
TSME-2-1	Samples	905	905	905	905		6221904
TSME-2-2	Stats	Area	Density (mean	IOD	Density (sum)		6221904
TSME-2-2	Min	10	149	1608	1608		6221904
TSME-2-2	(Obj.#)	147	2449	2407	2407		6221904
TSME-2-2	Max	1956	174.833	319930	319930		6221904
TSME-2-2	(Obj.#)	1114	3015	1114	1114		6221904
TSME-2-2	Range	1946	25.8333	318322	318322		6221904
TSME-2-2	Mean	88.3409	166.304	14575.6	14575.6		6221904
TSME-2-2	Std.Dev	172.094	3.23314	28205	28205		6221904
TSME-2-2	Sum	78270	147345	12913971	12913971		6221904	2.07557
TSME-2-2	Samples	886	886	886	886		6221904
TSME-2-3	Stats	Area	Density (mean	IOD	Density (sum)		6221904
TSME-2-3	Min	10	115.65	1178.67	1178.67		6221904
TSME-2-3	(Obj.#)	41	1610	480	480		6221904
TSME-2-3	Max	7201	170.636	989939	989939		6221904
TSME-2-3	(Obj.#)	3	1275	3	3		6221904
TSME-2-3	Range	7191	54.9864	988760	988760		6221904
TSME-2-3	Mean	91.434	144.388	13175.2	13175.2		6221904
TSME-2-3	Std.Dev	263.373	12.3031	36669	36669		6221904
TSME-2-3	Sum	119870	189293	17272736	17272736		6221904	2.77612
TSME-2-3	Samples	1311	1311	1311	1311		6221904
TSME-3-1	Stats	Area	Density (mean	IOD	Density (sum)		6221904
TSME-3-1	Min	10	96.3889	996.667	996.667		6221904
TSME-3-1	(Obj.#)	157	1575	2853	2853		6221904
TSME-3-1	Max	1977	159.8	264433	264433		6221904
TSME-3-1	(Obj.#)	2571	2219	2554	2554		6221904
TSME-3-1	Range	1967	63.4111	263437	263437		6221904
TSME-3-1	Mean	122.014	140.197	16772.1	16772.1		6221904
TSME-3-1	Std.Dev	200.995	10.5026	26988.7	26988.7		6221904
TSME-3-1	Sum	114815	131925	15782541	15782541		6221904	2.53661
TSME-3-1	Samples	941	941	941	941		6221904
TSME-3-2	Stats	Area	Density (mean	IOD	Density (sum)		6221904
TSME-3-2	Min	10	119.5	1230.67	1230.67		6221904
TSME-3-2	(Obj.#)	125	40	1775	1775		6221904
TSME-3-2	Max	11197	171.2	1546181	1546181		6221904
TSME-3-2	(Obj.#)	8	1319	8	8		6221904
TSME-3-2	Range	11187	51.7	1.54495e+06	1.54495e+06		6221904
TSME-3-2	Mean	86.836	144.057	12517.8	12517.8		6221904
TSME-3-2	Std.Dev	346.401	12.136	48270	48270		6221904
TSME-3-2	Sum	115405	191452	16636120	16636120		6221904	2.6738
TSME-3-2	Samples	1329	1329	1329	1329		6221904
TSME-3-3	Stats	Area	Density (mean	IOD	Density (sum)		6221904
TSME-3-3	Min	10	107.826	1340.33	1340.33		6221904
TSME-3-3	(Obj.#)	364	3259	4794	4794		6221904
TSME-3-3	Max	3292	149.139	452272	452272		6221904
TSME-3-3	(Obj.#)	4	47	4	4		6221904
TSME-3-3	Range	3282	41.3128	450931	450931		6221904
TSME-3-3	Mean	69.3171	138.613	9520.32	9520.32		6221904
TSME-3-3	Std.Dev	147.136	4.00392	20079.2	20079.2		6221904
TSME-3-3	Sum	93994	187959	12909554	12909554		6221904	2.07486
TSME-3-3	Samples	1356	1356	1356	1356		6221904
TSME-4-1	Stats	Area	Density (mean	IOD	Density (sum)		6221904
TSME-4-1	Min	10	88.0256	1144.33	1144.33		6221904
TSME-4-1	(Obj.#)	3	1622	1622	1622		6221904
TSME-4-1	Max	9419	165.349	1.29354e+06	1.29354e+06		6221904
TSME-4-1	(Obj.#)	417	1336	417	417		6221904
TSME-4-1	Range	9409	77.3236	1.29239e+06	1.29239e+06		6221904
TSME-4-1	Mean	121.029	147.233	16958.8	16958.8		6221904
TSME-4-1	Std.Dev	479.139	13.1438	64833.5	64833.5		6221904
TSME-4-1	Sum	78911	95996.1	11057111	11057111		6221904	1.77713
TSME-4-1	Samples	652	652	652	652		6221904
TSME-4-2	Stats	Area	Density (mean	IOD	Density (sum)		6221904
TSME-4-2	Min	10	85.0691	1040.33	1040.33		6221904
TSME-4-2	(Obj.#)	141	1361	1272	1272		6221904
TSME-4-2	Max	6464	162.436	779713	779713		6221904
TSME-4-2	(Obj.#)	2246	1961	2246	2246		6221904
TSME-4-2	Range	6454	77.3668	778673	778673		6221904
TSME-4-2	Mean	109.812	142.542	14978.2	14978.2		6221904
TSME-4-2	Std.Dev	301.205	14.836	38968.9	38968.9		6221904
TSME-4-2	Sum	93230	121018	12716462	12716462		6221904	2.04382
TSME-4-2	Samples	849	849	849	849		6221904
TSME-4-3	Stats	Area	Density (mean	IOD	Density (sum)		6221904
TSME-4-3	Min	10	114.333	1143.33	1143.33		6221904
TSME-4-3	(Obj.#)	11	1585	1585	1585		6221904
TSME-4-3	Max	4316	165.467	595874	595874		6221904
TSME-4-3	(Obj.#)	225	806	225	225		6221904
TSME-4-3	Range	4306	51.1333	594731	594731		6221904
TSME-4-3	Mean	92.469	146.378	13481.1	13481.1		6221904
TSME-4-3	Std.Dev	245.634	12.1657	34807.3	34807.3		6221904
TSME-4-3	Sum	94041	148867	13710231	13710231		6221904	2.20354
TSME-4-3	Samples	1017	1017	1017	1017		6221904
TSME-5-1	Stats	Area	Density (mean	IOD	Density (sum)		6221904
TSME-5-1	Min	10	113.167	1151.67	1151.67		6221904
TSME-5-1	(Obj.#)	162	1703	1459	1459		6221904
TSME-5-1	Max	16427	165.061	2.27713e+06	2.27713e+06		6221904
TSME-5-1	(Obj.#)	2	2566	2	2		6221904
TSME-5-1	Range	16417	51.8939	2275974	2275974		6221904
TSME-5-1	Mean	106.991	145.332	15532.6	15532.6		6221904
TSME-5-1	Std.Dev	556.644	12.9426	77686.5	77686.5		6221904
TSME-5-1	Sum	104958	142570	15237528	15237528		6221904	2.44901
TSME-5-1	Samples	981	981	981	981		6221904
TSME-5-2	Stats	Area	Density (mean	IOD	Density (sum)		6221904
TSME-5-2	Min	10	113.119	1163	1163		6221904
TSME-5-2	(Obj.#)	6	1251	3908	3908		6221904
TSME-5-2	Max	6005	164.246	806344	806344		6221904
TSME-5-2	(Obj.#)	1	1961	1	1		6221904
TSME-5-2	Range	5995	51.1266	805181	805181		6221904
TSME-5-2	Mean	88.4006	144.41	12770.7	12770.7		6221904
TSME-5-2	Std.Dev	275.659	12.595	38502.1	38502.1		6221904
TSME-5-2	Sum	85395	139500	12336511	12336511		6221904	1.98275
TSME-5-2	Samples	966	966	966	966		6221904
TSME-5-3	Stats	Area	Density (mean	IOD	Density (sum)		6221904
TSME-5-3	Min	10	113.263	1175	1175		6221904
TSME-5-3	(Obj.#)	22	591	2040	2040		6221904
TSME-5-3	Max	9408	165.7	1.33823e+06	1.33823e+06		6221904
TSME-5-3	(Obj.#)	280	1407	280	280		6221904
TSME-5-3	Range	9398	52.4374	1.33706e+06	1.33706e+06		6221904
TSME-5-3	Mean	88.5759	146.081	12934.5	12934.5		6221904
TSME-5-3	Std.Dev	327.579	12.6019	46986.3	46986.3		6221904
TSME-5-3	Sum	99205	163610	14486676	14486676		6221904	2.32833
TSME-5-3	Samples	1120	1120	1120	1120		6221904

## Sheet: Data summary
Number	Mean Optical Density (MOD)
PD-1-1-1	4.74586
PD-1-1-2	4.09906
PD-1-1-3	4.6626
PD-1-2-1	3.59323
PD-1-2-2	3.77834
PD-1-2-3	5.14414
PD-1-3-1	3.74712
PD-1-3-2	3.56408
PD-1-3-3	3.7942
PD-1-4-1	3.57253
PD-1-4-2	3.55254
PD-1-4-3	3.52537
PD-1-5-1	3.71482
PD-1-5-2	4.84087
PD-1-5-3	3.70941
PD-1+TSME-1-1	6.52896
PD-1+TSME-1-2	6.00609
PD-1+TSME-1-3	7.10913
PD-1+TSME-2-1	8.4378
PD-1+TSME-2-2	10.1137
PD-1+TSME-2-3	8.12894
PD-1+TSME-3-1	6.63293
PD-1+TSME-3-2	9.00208
PD-1+TSME-3-3	10.2741
PD-1+TSME-4-1	9.15284
PD-1+TSME-4-2	8.70664
PD-1+TSME-4-3	12.249
PD-1+TSME-5-1	9.6439
PD-1+TSME-5-2	8.96384
PD-1+TSME-5-3	8.08015
Vehicle-1-1	0.659949
Vehicle-1-2	0.150766
Vehicle-1-3	0.177337
Vehicle-2-1	0.0995556
Vehicle-2-2	1.50836
Vehicle-2-3	1.04461
Vehicle-3-1	0.520931
Vehicle-3-2	0.558285
Vehicle-3-3	0.41106
Vehicle-4-1	0.151361
Vehicle-4-2	0.8127
Vehicle-4-3	1.09764
Vehicle-5-1	0.293516
Vehicle-5-2	1.11443
Vehicle-5-3	1.20466
TSME-1-1	1.77089
TSME-1-2	1.82085
TSME-1-3	1.75521
TSME-2-1	1.97539
TSME-2-2	2.07557
TSME-2-3	2.77612
TSME-3-1	2.53661
TSME-3-2	2.6738
TSME-3-3	2.07486
TSME-4-1	1.77713
TSME-4-2	2.04382
TSME-4-3	2.20354
TSME-5-1	2.44901
TSME-5-2	1.98275
TSME-5-3	2.32833
