# Supplementary material for: Tumor-suppressing multi-enterobacteria and PD-1/PD-L1 immune checkpoint inhibitor combination improves the outcome of hepatocellular carcinoma therapy
Source: Front Immunol. 2025 Jun 20;16:1598436. doi: 10.3389/fimmu.2025.1598436 (PMC12226584; doi:10.3389/fimmu.2025.1598436)
Supplement: Supplementary file 4 [file Table3.xls]

## Sheet: Quantification of IHC（CD8+）
Number						Total Area of Measurement Area	Mean Optical Density (MOD)
PD-1-1-1	Stats	Area	Density (mean	IOD	Density (sum)	6221904
PD-1-1-1	Min	10	30.4872	534.333	534.333	6221904
PD-1-1-1	(Obj.#)	197	1079	323	323	6221904
PD-1-1-1	Max	4552	133.089	314283	314283	6221904
PD-1-1-1	(Obj.#)	576	19	576	576	6221904
PD-1-1-1	Range	4542	102.602	313749	313749	6221904
PD-1-1-1	Mean	398.831	84.494	28281	28281	6221904
PD-1-1-1	Std.Dev	797.724	20.2141	55122.4	55122.4	6221904
PD-1-1-1	Sum	75379	15969.4	5345101	5345101	6221904	0.859078
PD-1-1-1	Samples	189	189	189	189	6221904
PD-1-1-2	Stats	Area	Density (mean	IOD	Density (sum)	6221904
PD-1-1-2	Min	10	31.5135	348.333	348.333	6221904
PD-1-1-2	(Obj.#)	147	513	435	435	6221904
PD-1-1-2	Max	4144	134.367	299496	299496	6221904
PD-1-1-2	(Obj.#)	952	545	952	952	6221904
PD-1-1-2	Range	4134	102.853	299148	299148	6221904
PD-1-1-2	Mean	251.224	94.8485	19199.6	19199.6	6221904
PD-1-1-2	Std.Dev	529.649	25.6882	36153.3	36153.3	6221904
PD-1-1-2	Sum	79638	30067	6.08628e+06	6.08628e+06	6221904	0.978202
PD-1-1-2	Samples	317	317	317	317	6221904
PD-1-1-3	Stats	Area	Density (mean	IOD	Density (sum)	6221904
PD-1-1-3	Min	10	42.16	782.333	782.333	6221904
PD-1-1-3	(Obj.#)	260	187	375	375	6221904
PD-1-1-3	Max	3483	133.967	209249	209249	6221904
PD-1-1-3	(Obj.#)	64	482	257	257	6221904
PD-1-1-3	Range	3473	91.8067	208466	208466	6221904
PD-1-1-3	Mean	188.113	87.6002	13539.6	13539.6	6221904
PD-1-1-3	Std.Dev	494.846	13.5374	29926.5	29926.5	6221904
PD-1-1-3	Sum	58503	27243.7	4.21082e+06	4.21082e+06	6221904	0.676773
PD-1-1-3	Samples	311	311	311	311	6221904
PD-1-2-1	Stats	Area	Density (mean	IOD	Density (sum)	6221904
PD-1-2-1	Min	10	30.2024	642	642	6221904
PD-1-2-1	(Obj.#)	75	700	75	75	6221904
PD-1-2-1	Max	4829	146.533	415651	415651	6221904
PD-1-2-1	(Obj.#)	1392	740	1392	1392	6221904
PD-1-2-1	Range	4819	116.331	415009	415009	6221904
PD-1-2-1	Mean	163.366	113.327	15250.7	15250.7	6221904
PD-1-2-1	Std.Dev	584.144	18.0536	48196.5	48196.5	6221904
PD-1-2-1	Sum	66000	45784.1	6161281	6161281	6221904	0.990257
PD-1-2-1	Samples	404	404	404	404	6221904
PD-1-2-2	Stats	Area	Density (mean	IOD	Density (sum)	6221904
PD-1-2-2	Min	10	31.5128	409.667	409.667	6221904
PD-1-2-2	(Obj.#)	274	1085	1085	1085	6221904
PD-1-2-2	Max	4262	133.545	329607	329607	6221904
PD-1-2-2	(Obj.#)	205	822	205	205	6221904
PD-1-2-2	Range	4252	102.033	329197	329197	6221904
PD-1-2-2	Mean	196.721	97.2074	16342.7	16342.7	6221904
PD-1-2-2	Std.Dev	528.565	22.6937	41075.8	41075.7	6221904
PD-1-2-2	Sum	51541	25468.3	4281785	4281785	6221904	0.688179
PD-1-2-2	Samples	262	262	262	262	6221904
PD-1-2-3	Stats	Area	Density (mean	IOD	Density (sum)	6221904
PD-1-2-3	Min	10	31.7931	413.667	413.667	6221904
PD-1-2-3	(Obj.#)	32	247	109	109	6221904
PD-1-2-3	Max	4321	133.722	354679	354679	6221904
PD-1-2-3	(Obj.#)	300	289	300	300	6221904
PD-1-2-3	Range	4311	101.929	354266	354266	6221904
PD-1-2-3	Mean	287.296	87.9059	22667.1	22667.1	6221904
PD-1-2-3	Std.Dev	704.655	20.0494	56042.8	56042.8	6221904
PD-1-2-3	Sum	40796	12482.6	3.21872e+06	3.21872e+06	6221904	0.517321
PD-1-2-3	Samples	142	142	142	142	6221904
PD-1-3-1	Stats	Area	Density (mean	IOD	Density (sum)	6221904
PD-1-3-1	Min	10	36.04	382.667	382.667	6221904
PD-1-3-1	(Obj.#)	41	220	41	41	6221904
PD-1-3-1	Max	4176	129.513	354401	354401	6221904
PD-1-3-1	(Obj.#)	546	531	546	546	6221904
PD-1-3-1	Range	4166	93.4728	354018	354018	6221904
PD-1-3-1	Mean	255.583	86.0589	18141	18141	6221904
PD-1-3-1	Std.Dev	531.366	20.2842	37202.9	37202.9	6221904
PD-1-3-1	Sum	60062	20223.8	4263139	4263139	6221904	0.685182
PD-1-3-1	Samples	235	235	235	235	6221904
PD-1-3-2	Stats	Area	Density (mean	IOD	Density (sum)	6221904
PD-1-3-2	Min	10	23.4409	536.667	536.667	6221904
PD-1-3-2	(Obj.#)	45	1257	1148	1148	6221904
PD-1-3-2	Max	3843	135	195605	195605	6221904
PD-1-3-2	(Obj.#)	430	1034	930	930	6221904
PD-1-3-2	Range	3833	111.559	195068	195068	6221904
PD-1-3-2	Mean	266.485	99.6503	21354.6	21354.6	6221904
PD-1-3-2	Std.Dev	563.363	25.4578	37016.9	37016.9	6221904
PD-1-3-2	Sum	82344	30792	6.59858e+06	6.59858e+06	6221904	1.06054
PD-1-3-2	Samples	309	309	309	309	6221904
PD-1-3-3	Stats	Area	Density (mean	IOD	Density (sum)	6221904
PD-1-3-3	Min	10	35.7536	422.667	422.667	6221904
PD-1-3-3	(Obj.#)	261	951	261	261	6221904
PD-1-3-3	Max	2686	134.31	168066	168066	6221904
PD-1-3-3	(Obj.#)	666	495	466	466	6221904
PD-1-3-3	Range	2676	98.5559	167643	167643	6221904
PD-1-3-3	Mean	221.117	100.796	19035.5	19035.5	6221904
PD-1-3-3	Std.Dev	407.474	23.0465	30027.5	30027.5	6221904
PD-1-3-3	Sum	69652	31750.7	5.99619e+06	5.99619e+06	6221904	0.963722
PD-1-3-3	Samples	315	315	315	315	6221904
PD-1-4-1	Stats	Area	Density (mean	IOD	Density (sum)	6221904
PD-1-4-1	Min	10	27.8249	501.667	501.667	6221904
PD-1-4-1	(Obj.#)	266	364	619	619	6221904
PD-1-4-1	Max	2838	134.451	225831	225831	6221904
PD-1-4-1	(Obj.#)	223	438	590	590	6221904
PD-1-4-1	Range	2828	106.626	225329	225329	6221904
PD-1-4-1	Mean	280.025	87.2219	21742.8	21742.8	6221904
PD-1-4-1	Std.Dev	528.339	18.4822	40525.4	40525.4	6221904
PD-1-4-1	Sum	56565	17618.8	4.39204e+06	4.39204e+06	6221904	0.705899
PD-1-4-1	Samples	202	202	202	202	6221904
PD-1-4-2	Stats	Area	Density (mean	IOD	Density (sum)	6221904
PD-1-4-2	Min	10	31.7581	484	484	6221904
PD-1-4-2	(Obj.#)	64	468	644	644	6221904
PD-1-4-2	Max	5077	134.074	353154	353154	6221904
PD-1-4-2	(Obj.#)	232	231	232	232	6221904
PD-1-4-2	Range	5067	102.316	352670	352670	6221904
PD-1-4-2	Mean	216.793	86.3054	16083.8	16083.8	6221904
PD-1-4-2	Std.Dev	573.053	18.5931	40402.3	40402.3	6221904
PD-1-4-2	Sum	51380	20454.4	3.81186e+06	3.81186e+06	6221904	0.612652
PD-1-4-2	Samples	237	237	237	237	6221904
PD-1-4-3	Stats	Area	Density (mean	IOD	Density (sum)	6221904
PD-1-4-3	Min	10	29.1481	429.667	429.667	6221904
PD-1-4-3	(Obj.#)	28	414	19	19	6221904
PD-1-4-3	Max	3383	125.586	254859	254859	6221904
PD-1-4-3	(Obj.#)	566	694	566	566	6221904
PD-1-4-3	Range	3373	96.4383	254429	254429	6221904
PD-1-4-3	Mean	534.44	77.546	34425.8	34425.8	6221904
PD-1-4-3	Std.Dev	783.579	23.8362	50022.5	50022.5	6221904
PD-1-4-3	Sum	89786	13027.7	5.78354e+06	5.78354e+06	6221904	0.929545
PD-1-4-3	Samples	168	168	168	168	6221904
PD-1-5-1	Stats	Area	Density (mean	IOD	Density (sum)	6221904
PD-1-5-1	Min	10	45.9189	879.333	879.333	6221904
PD-1-5-1	(Obj.#)	75	78	75	75	6221904
PD-1-5-1	Max	4902	131.037	270106	270106	6221904
PD-1-5-1	(Obj.#)	472	35	472	472	6221904
PD-1-5-1	Range	4892	85.1182	269226	269226	6221904
PD-1-5-1	Mean	594.521	86.9009	37525.2	37525.2	6221904
PD-1-5-1	Std.Dev	1117.81	19.7357	66230	66230	6221904
PD-1-5-1	Sum	70748	10341.2	4465499	4465499	6221904	0.717706
PD-1-5-1	Samples	119	119	119	119	6221904
PD-1-5-2	Stats	Area	Density (mean	IOD	Density (sum)	6221904
PD-1-5-2	Min	10	25.3382	507.333	507.333	6221904
PD-1-5-2	(Obj.#)	47	60	59	59	6221904
PD-1-5-2	Max	4172	132.405	253445	253445	6221904
PD-1-5-2	(Obj.#)	126	160	126	126	6221904
PD-1-5-2	Range	4162	107.067	252938	252938	6221904
PD-1-5-2	Mean	380.988	89.0916	24886.6	24886.6	6221904
PD-1-5-2	Std.Dev	809.444	21.7374	46980.5	46980.5	6221904
PD-1-5-2	Sum	61339	14343.7	4006736	4006736	6221904	0.643973
PD-1-5-2	Samples	161	161	161	161	6221904
PD-1-5-3	Stats	Area	Density (mean	IOD	Density (sum)	6221904
PD-1-5-3	Min	10	28.0071	341	341	6221904
PD-1-5-3	(Obj.#)	133	647	539	539	6221904
PD-1-5-3	Max	8653	133.593	569222	569222	6221904
PD-1-5-3	(Obj.#)	160	347	160	160	6221904
PD-1-5-3	Range	8643	105.585	568881	568881	6221904
PD-1-5-3	Mean	431.618	82.0598	30336.4	30336.4	6221904
PD-1-5-3	Std.Dev	990.145	23.5247	68148.3	68148.3	6221904
PD-1-5-3	Sum	73375	13950.2	5.15718e+06	5.15718e+06	6221904	0.828875
PD-1-5-3	Samples	170	170	170	170	6221904
PD-1+TSME--1-1	Stats	Area	Density (mean	IOD	Density (sum)	6221904
PD-1+TSME--1-1	Min	10	43.8432	982.333	982.333	6221904
PD-1+TSME--1-1	(Obj.#)	75	506	500	500	6221904
PD-1+TSME--1-1	Max	5397	106.222	328507	328507	6221904
PD-1+TSME--1-1	(Obj.#)	315	248	315	315	6221904
PD-1+TSME--1-1	Range	5387	62.379	327525	327525	6221904
PD-1+TSME--1-1	Mean	929.961	78.1628	61872.9	61872.9	6221904
PD-1+TSME--1-1	Std.Dev	1142.86	14.5699	74173.3	74173.3	6221904
PD-1+TSME--1-1	Sum	144144	12115.2	9590295	9590295	6221904	1.54138
PD-1+TSME--1-1	Samples	155	155	155	155	6221904
PD-1+TSME--1-2	Stats	Area	Density (mean	IOD	Density (sum)	6221904
PD-1+TSME--1-2	Min	10	32.8981	417.333	417.333	6221904
PD-1+TSME--1-2	(Obj.#)	79	947	568	568	6221904
PD-1+TSME--1-2	Max	4020	132.536	317320	317320	6221904
PD-1+TSME--1-2	(Obj.#)	272	187	272	272	6221904
PD-1+TSME--1-2	Range	4010	99.6376	316903	316903	6221904
PD-1+TSME--1-2	Mean	517.008	88.9433	38402.6	38402.6	6221904
PD-1+TSME--1-2	Std.Dev	825.805	21.6409	58536.4	58536.4	6221904
PD-1+TSME--1-2	Sum	137524	23658.9	10215093	10215093	6221904	1.6418
PD-1+TSME--1-2	Samples	266	266	266	266	6221904
PD-1+TSME--1-3	Stats	Area	Density (mean	IOD	Density (sum)	6221904
PD-1+TSME--1-3	Min	10	34.9649	393	393	6221904
PD-1+TSME--1-3	(Obj.#)	86	943	788	788	6221904
PD-1+TSME--1-3	Max	4533	135.962	387444	387444	6221904
PD-1+TSME--1-3	(Obj.#)	872	214	640	640	6221904
PD-1+TSME--1-3	Range	4523	100.997	387051	387051	6221904
PD-1+TSME--1-3	Mean	763.004	88.2348	61312.6	61312.6	6221904
PD-1+TSME--1-3	Std.Dev	1033.54	25.8175	81861.7	81861.7	6221904
PD-1+TSME--1-3	Sum	186936	21617.5	15021598	15021598	6221904	2.41431
PD-1+TSME--1-3	Samples	245	245	245	245	6221904
PD-1+TSME--2-1	Stats	Area	Density (mean	IOD	Density (sum)	6221904
PD-1+TSME--2-1	Min	10	27.3593	400.667	400.667	6221904
PD-1+TSME--2-1	(Obj.#)	9	843	351	351	6221904
PD-1+TSME--2-1	Max	6914	132.03	552566	552566	6221904
PD-1+TSME--2-1	(Obj.#)	99	95	99	99	6221904
PD-1+TSME--2-1	Range	6904	104.671	552165	552165	6221904
PD-1+TSME--2-1	Mean	679.287	90.5967	50547.2	50547.2	6221904
PD-1+TSME--2-1	Std.Dev	1102.03	22.3732	81370.6	81370.6	6221904
PD-1+TSME--2-1	Sum	127706	17032.2	9502869	9502869	6221904	1.52732
PD-1+TSME--2-1	Samples	188	188	188	188	6221904
PD-1+TSME--2-2	Stats	Area	Density (mean	IOD	Density (sum)	6221904
PD-1+TSME--2-2	Min	10	35.4783	513.667	513.667	6221904
PD-1+TSME--2-2	(Obj.#)	36	611	36	36	6221904
PD-1+TSME--2-2	Max	3379	134.4	234726	234726	6221904
PD-1+TSME--2-2	(Obj.#)	744	699	287	287	6221904
PD-1+TSME--2-2	Range	3369	98.9217	234212	234212	6221904
PD-1+TSME--2-2	Mean	285.574	94.4134	22505.6	22505.6	6221904
PD-1+TSME--2-2	Std.Dev	595.851	20.3766	44008.7	44008.7	6221904
PD-1+TSME--2-2	Sum	79104	26152.5	6.23406e+06	6.23406e+06	6221904	1.00195
PD-1+TSME--2-2	Samples	277	277	277	277	6221904
PD-1+TSME--2-3	Stats	Area	Density (mean	IOD	Density (sum)	6221904
PD-1+TSME--2-3	Min	10	33.098	420	420	6221904
PD-1+TSME--2-3	(Obj.#)	312	997	631	631	6221904
PD-1+TSME--2-3	Max	5408	134.717	461185	461185	6221904
PD-1+TSME--2-3	(Obj.#)	336	947	336	336	6221904
PD-1+TSME--2-3	Range	5398	101.619	460765	460765	6221904
PD-1+TSME--2-3	Mean	595.649	88.6553	44243.5	44243.5	6221904
PD-1+TSME--2-3	Std.Dev	906.187	23.8047	67142.9	67142.9	6221904
PD-1+TSME--2-3	Sum	154273	22961.7	11459064	11459064	6221904	1.84173
PD-1+TSME--2-3	Samples	259	259	259	259	6221904
PD-1+TSME--3-1	Stats	Area	Density (mean	IOD	Density (sum)	6221904
PD-1+TSME--3-1	Min	10	34.8	399.333	399.333	6221904
PD-1+TSME--3-1	(Obj.#)	125	855	721	721	6221904
PD-1+TSME--3-1	Max	5557	130.042	458460	458460	6221904
PD-1+TSME--3-1	(Obj.#)	461	1145	461	461	6221904
PD-1+TSME--3-1	Range	5547	95.2417	458061	458061	6221904
PD-1+TSME--3-1	Mean	724.2	86.0817	53769.3	53769.3	6221904
PD-1+TSME--3-1	Std.Dev	1053.17	22.2342	78342.8	78342.8	6221904
PD-1+TSME--3-1	Sum	133977	15925.1	9947320	9947320	6221904	1.59876
PD-1+TSME--3-1	Samples	185	185	185	185	6221904
PD-1+TSME--3-2	Stats	Area	Density (mean	IOD	Density (sum)	6221904
PD-1+TSME--3-2	Min	10	35.0556	405	405	6221904
PD-1+TSME--3-2	(Obj.#)	33	804	913	913	6221904
PD-1+TSME--3-2	Max	4852	128.897	362775	362775	6221904
PD-1+TSME--3-2	(Obj.#)	196	390	196	196	6221904
PD-1+TSME--3-2	Range	4842	93.8419	362370	362370	6221904
PD-1+TSME--3-2	Mean	710.5	82.8917	50150.5	50150.5	6221904
PD-1+TSME--3-2	Std.Dev	1036.73	22.1464	71478.7	71478.7	6221904
PD-1+TSME--3-2	Sum	120785	14091.6	8525592	8525592	6221904	1.37025
PD-1+TSME--3-2	Samples	170	170	170	170	6221904
PD-1+TSME--3-3	Stats	Area	Density (mean	IOD	Density (sum)	6221904
PD-1+TSME--3-3	Min	10	37.6267	441	441	6221904
PD-1+TSME--3-3	(Obj.#)	267	80	82	82	6221904
PD-1+TSME--3-3	Max	3199	137.1	254864	254864	6221904
PD-1+TSME--3-3	(Obj.#)	1072	1157	1072	1072	6221904
PD-1+TSME--3-3	Range	3189	99.4733	254423	254423	6221904
PD-1+TSME--3-3	Mean	802.477	85.6504	66192.3	66192.3	6221904
PD-1+TSME--3-3	Std.Dev	856.77	20.9277	68952.3	68952.3	6221904
PD-1+TSME--3-3	Sum	173335	18500.5	14297541	14297541	6221904	2.29794
PD-1+TSME--3-3	Samples	216	216	216	216	6221904
PD-1+TSME--4-1	Stats	Area	Density (mean	IOD	Density (sum)	6221904
PD-1+TSME--4-1	Min	10	34.5	386.667	386.667	6221904
PD-1+TSME--4-1	(Obj.#)	540	275	1298	1298	6221904
PD-1+TSME--4-1	Max	3699	133.583	315472	315472	6221904
PD-1+TSME--4-1	(Obj.#)	831	278	831	831	6221904
PD-1+TSME--4-1	Range	3689	99.0833	315086	315086	6221904
PD-1+TSME--4-1	Mean	337.483	92.8997	28454.4	28454.4	6221904
PD-1+TSME--4-1	Std.Dev	574.569	18.2206	47845.5	47845.5	6221904
PD-1+TSME--4-1	Sum	143093	39389.5	12064650	12064650	6221904	1.93906
PD-1+TSME--4-1	Samples	424	424	424	424	6221904
PD-1+TSME--4-2	Stats	Area	Density (mean	IOD	Density (sum)	6221904
PD-1+TSME--4-2	Min	10	33.6955	443	443	6221904
PD-1+TSME--4-2	(Obj.#)	29	1299	940	940	6221904
PD-1+TSME--4-2	Max	8367	132.788	687576	687576	6221904
PD-1+TSME--4-2	(Obj.#)	621	1005	621	621	6221904
PD-1+TSME--4-2	Range	8357	99.0924	687133	687133	6221904
PD-1+TSME--4-2	Mean	522.444	84.3718	38803.9	38803.9	6221904
PD-1+TSME--4-2	Std.Dev	1001.02	21.5756	74955.5	74955.5	6221904
PD-1+TSME--4-2	Sum	112848	18224.3	8.38163e+06	8.38163e+06	6221904	1.34712
PD-1+TSME--4-2	Samples	216	216	216	216	6221904
PD-1+TSME--4-3	Stats	Area	Density (mean	IOD	Density (sum)	6221904
PD-1+TSME--4-3	Min	10	30.1818	332	332	6221904
PD-1+TSME--4-3	(Obj.#)	73	834	834	834	6221904
PD-1+TSME--4-3	Max	4887	135.485	311058	311058	6221904
PD-1+TSME--4-3	(Obj.#)	629	709	629	629	6221904
PD-1+TSME--4-3	Range	4877	105.303	310726	310726	6221904
PD-1+TSME--4-3	Mean	416.068	91.3312	30593.9	30593.9	6221904
PD-1+TSME--4-3	Std.Dev	738.005	24.4898	51163.4	51163.4	6221904
PD-1+TSME--4-3	Sum	92367	20275.5	6.79185e+06	6.79185e+06	6221904	1.0916
PD-1+TSME--4-3	Samples	222	222	222	222	6221904
PD-1+TSME--5-1	Stats	Area	Density (mean	IOD	Density (sum)	6221904
PD-1+TSME--5-1	Min	10	34.3846	447	447	6221904
PD-1+TSME--5-1	(Obj.#)	340	627	627	627	6221904
PD-1+TSME--5-1	Max	7133	132.456	562131	562131	6221904
PD-1+TSME--5-1	(Obj.#)	820	331	820	820	6221904
PD-1+TSME--5-1	Range	7123	98.0709	561684	561684	6221904
PD-1+TSME--5-1	Mean	520.506	93.6233	40658.9	40658.9	6221904
PD-1+TSME--5-1	Std.Dev	939.294	21.3434	72326	72326	6221904
PD-1+TSME--5-1	Sum	135852	24435.7	10611971	10611971	6221904	1.70558
PD-1+TSME--5-1	Samples	261	261	261	261	6221904
PD-1+TSME--5-2	Stats	Area	Density (mean	IOD	Density (sum)	6221904
PD-1+TSME--5-2	Min	10	32.8567	397	397	6221904
PD-1+TSME--5-2	(Obj.#)	276	640	733	733	6221904
PD-1+TSME--5-2	Max	2610	134.733	195326	195326	6221904
PD-1+TSME--5-2	(Obj.#)	114	1307	536	536	6221904
PD-1+TSME--5-2	Range	2600	101.877	194929	194929	6221904
PD-1+TSME--5-2	Mean	281.905	92.1536	22405	22405	6221904
PD-1+TSME--5-2	Std.Dev	498.7	21.5379	37648.1	37648.1	6221904
PD-1+TSME--5-2	Sum	97821	31977.3	7.77452e+06	7.77452e+06	6221904	1.24954
PD-1+TSME--5-2	Samples	347	347	347	347	6221904
PD-1+TSME--5-3	Stats	Area	Density (mean	IOD	Density (sum)	6221904
PD-1+TSME--5-3	Min	10	33.186	452.667	452.667	6221904
PD-1+TSME--5-3	(Obj.#)	102	1131	668	668	6221904
PD-1+TSME--5-3	Max	5045	134.613	414290	414290	6221904
PD-1+TSME--5-3	(Obj.#)	499	332	499	499	6221904
PD-1+TSME--5-3	Range	5035	101.427	413837	413837	6221904
PD-1+TSME--5-3	Mean	567.126	86.1304	42616.8	42616.8	6221904
PD-1+TSME--5-3	Std.Dev	813.603	23.3909	60857.7	60857.7	6221904
PD-1+TSME--5-3	Sum	157094	23858.1	11804860	11804860	6221904	1.89731
PD-1+TSME--5-3	Samples	277	277	277	277	6221904
Vehicle-1-1	Stats	Area	Density (mean	IOD	Density (sum)	6221904
Vehicle-1-1	Min	10	70.6566	784.333	784.333	6221904
Vehicle-1-1	(Obj.#)	175	160	261	261	6221904
Vehicle-1-1	Max	435	131.583	51087.7	51087.7	6221904
Vehicle-1-1	(Obj.#)	119	85	119	119	6221904
Vehicle-1-1	Range	425	60.9268	50303.3	50303.3	6221904
Vehicle-1-1	Mean	41.3297	85.7605	3611.53	3611.53	6221904
Vehicle-1-1	Std.Dev	58.6895	12.6008	5974.76	5974.76	6221904
Vehicle-1-1	Sum	3761	7804.2	328650	328650	6221904	0.0528214
Vehicle-1-1	Samples	91	91	91	91	6221904
Vehicle-1-2	Stats	Area	Density (mean	IOD	Density (sum)	6221904
Vehicle-1-2	Min	10	26.846	474.667	474.667	6221904
Vehicle-1-2	(Obj.#)	9	29	9	9	6221904
Vehicle-1-2	Max	1889	47.4667	52950.7	52950.7	6221904
Vehicle-1-2	(Obj.#)	18	9	31	31	6221904
Vehicle-1-2	Range	1879	20.6207	52476	52476	6221904
Vehicle-1-2	Mean	468.4	38.4912	16052.8	16052.8	6221904
Vehicle-1-2	Std.Dev	531.593	5.7548	17507.3	17507.3	6221904
Vehicle-1-2	Sum	11710	962.279	401321	401321	6221904	0.0645013
Vehicle-1-2	Samples	25	25	25	25	6221904
Vehicle-1-3	Stats	Area	Density (mean	IOD	Density (sum)	6221904
Vehicle-1-3	Min	12	68.6294	941	941	6221904
Vehicle-1-3	(Obj.#)	36	6	36	36	6221904
Vehicle-1-3	Max	402	118.641	27589	27589	6221904
Vehicle-1-3	(Obj.#)	6	133	6	6	6221904
Vehicle-1-3	Range	390	50.0117	26648	26648	6221904
Vehicle-1-3	Mean	44.0294	83.4661	3441.15	3441.15	6221904
Vehicle-1-3	Std.Dev	67.4604	9.49264	4654.58	4654.58	6221904
Vehicle-1-3	Sum	1497	2837.85	116999	116999	6221904	0.0188044
Vehicle-1-3	Samples	34	34	34	34	6221904
Vehicle-2-1	Stats	Area	Density (mean	IOD	Density (sum)	6221904
Vehicle-2-1	Min	17	25.1631	592	592	6221904
Vehicle-2-1	(Obj.#)	14	7	14	14	6221904
Vehicle-2-1	Max	1734	37.2933	46599.3	46599.3	6221904
Vehicle-2-1	(Obj.#)	5	3	5	5	6221904
Vehicle-2-1	Range	1717	12.1302	46007.3	46007.3	6221904
Vehicle-2-1	Mean	681	30.5959	18792.6	18792.6	6221904
Vehicle-2-1	Std.Dev	674.62	3.79671	18107.1	18107.1	6221904
Vehicle-2-1	Sum	8853	397.746	244303	244303	6221904	0.039265
Vehicle-2-1	Samples	13	13	13	13	6221904
Vehicle-2-2	Stats	Area	Density (mean	IOD	Density (sum)	6221904
Vehicle-2-2	Min	10	45.7118	540.333	540.333	6221904
Vehicle-2-2	(Obj.#)	74	18	74	74	6221904
Vehicle-2-2	Max	2181	78.1944	99697.3	99697.3	6221904
Vehicle-2-2	(Obj.#)	18	63	18	18	6221904
Vehicle-2-2	Range	2171	32.4827	99157	99157	6221904
Vehicle-2-2	Mean	292.781	61.6354	14711.8	14711.8	6221904
Vehicle-2-2	Std.Dev	582.102	9.33967	27484.3	27484.3	6221904
Vehicle-2-2	Sum	9369	1972.33	470778	470778	6221904	0.0756646
Vehicle-2-2	Samples	32	32	32	32	6221904
Vehicle-2-3	Stats	Area	Density (mean	IOD	Density (sum)	6221904
Vehicle-2-3	Min	10	0.227011	43.6667	43.6667	6221904
Vehicle-2-3	(Obj.#)	12	266	273	273	6221904
Vehicle-2-3	Max	2008	96.8889	77711.3	77711.3	6221904
Vehicle-2-3	(Obj.#)	64	238	64	64	6221904
Vehicle-2-3	Range	1998	96.6619	77667.7	77667.7	6221904
Vehicle-2-3	Mean	141.571	77.6742	7099.96	7099.96	6221904
Vehicle-2-3	Std.Dev	354.588	21.9224	14665.6	14665.6	6221904
Vehicle-2-3	Sum	13874	7612.07	695796	695796	6221904	0.11183
Vehicle-2-3	Samples	98	98	98	98	6221904
Vehicle-3-1	Stats	Area	Density (mean	IOD	Density (sum)	6221904
Vehicle-3-1	Min	10	28.7322	474.667	474.667	6221904
Vehicle-3-1	(Obj.#)	29	84	49	49	6221904
Vehicle-3-1	Max	3201	98.463	154564	154564	6221904
Vehicle-3-1	(Obj.#)	134	165	134	134	6221904
Vehicle-3-1	Range	3191	69.7307	154089	154089	6221904
Vehicle-3-1	Mean	278.667	68.9128	13578.1	13578.1	6221904
Vehicle-3-1	Std.Dev	573.857	19.699	27699.6	27699.6	6221904
Vehicle-3-1	Sum	17556	4341.51	855419	855419	6221904	0.137485
Vehicle-3-1	Samples	63	63	63	63	6221904
Vehicle-3-2	Stats	Area	Density (mean	IOD	Density (sum)	6221904
Vehicle-3-2	Min	10	33.8303	753	753	6221904
Vehicle-3-2	(Obj.#)	37	296	20	20	6221904
Vehicle-3-2	Max	2234	98.3333	109870	109870	6221904
Vehicle-3-2	(Obj.#)	132	151	132	132	6221904
Vehicle-3-2	Range	2224	64.503	109117	109117	6221904
Vehicle-3-2	Mean	106.488	80.4384	7053.83	7053.83	6221904
Vehicle-3-2	Std.Dev	252.126	12.0306	14229	14229	6221904
Vehicle-3-2	Sum	13311	10054.8	881729	881729	6221904	0.141714
Vehicle-3-2	Samples	125	125	125	125	6221904
Vehicle-3-3	Stats	Area	Density (mean	IOD	Density (sum)	6221904
Vehicle-3-3	Min	10	18.0641	244.333	244.333	6221904
Vehicle-3-3	(Obj.#)	57	217	113	113	6221904
Vehicle-3-3	Max	1597	123.954	82556.7	82556.7	6221904
Vehicle-3-3	(Obj.#)	97	278	97	97	6221904
Vehicle-3-3	Range	1587	105.89	82312.3	82312.3	6221904
Vehicle-3-3	Mean	96.1304	85.8345	6461.12	6461.12	6221904
Vehicle-3-3	Std.Dev	198.95	32.9265	11038.3	11038.3	6221904
Vehicle-3-3	Sum	13266	11845.2	891635	891635	6221904	0.143306
Vehicle-3-3	Samples	138	138	138	138	6221904
Vehicle-4-1	Stats	Area	Density (mean	IOD	Density (sum)	6221904
Vehicle-4-1	Min	42	0.238506	37.6667	37.6667	6221904
Vehicle-4-1	(Obj.#)	8	9	12	12	6221904
Vehicle-4-1	Max	2777	28.1027	78041.3	78041.3	6221904
Vehicle-4-1	(Obj.#)	4	4	4	4	6221904
Vehicle-4-1	Range	2735	27.8642	78003.7	78003.7	6221904
Vehicle-4-1	Mean	656.143	7.72308	11370.5	11370.5	6221904
Vehicle-4-1	Std.Dev	955.559	11.5684	27220.1	27220.1	6221904
Vehicle-4-1	Sum	4593	54.0616	79593.3	79593.3	6221904	0.0127924
Vehicle-4-1	Samples	7	7	7	7	6221904
Vehicle-4-2	Stats	Area	Density (mean	IOD	Density (sum)	6221904
Vehicle-4-2	Min	10	57.4121	817.333	817.333	6221904
Vehicle-4-2	(Obj.#)	221	212	312	312	6221904
Vehicle-4-2	Max	761	136.958	48006	48006	6221904
Vehicle-4-2	(Obj.#)	121	108	121	121	6221904
Vehicle-4-2	Range	751	79.5463	47188.7	47188.7	6221904
Vehicle-4-2	Mean	54.4085	80.5229	3926.21	3926.21	6221904
Vehicle-4-2	Std.Dev	109.43	10.3403	7072	7072	6221904
Vehicle-4-2	Sum	3863	5717.13	278761	278761	6221904	0.0448032
Vehicle-4-2	Samples	71	71	71	71	6221904
Vehicle-4-3	Stats	Area	Density (mean	IOD	Density (sum)	6221904
Vehicle-4-3	Min	10	61.1085	963.667	963.667	6221904
Vehicle-4-3	(Obj.#)	110	17	81	81	6221904
Vehicle-4-3	Max	2306	113.333	164475	164475	6221904
Vehicle-4-3	(Obj.#)	20	85	20	20	6221904
Vehicle-4-3	Range	2296	52.2248	163511	163511	6221904
Vehicle-4-3	Mean	109.636	87.5176	8534.48	8534.48	6221904
Vehicle-4-3	Std.Dev	347.086	14.1252	25037.8	25037.8	6221904
Vehicle-4-3	Sum	4824	3850.77	375517	375517	6221904	0.060354
Vehicle-4-3	Samples	44	44	44	44	6221904
Vehicle-5-1	Stats	Area	Density (mean	IOD	Density (sum)	6221904
Vehicle-5-1	Min	10	85.8056	878	878	6221904
Vehicle-5-1	(Obj.#)	109	1	478	478	6221904
Vehicle-5-1	Max	720	106.641	67761.7	67761.7	6221904
Vehicle-5-1	(Obj.#)	25	46	25	25	6221904
Vehicle-5-1	Range	710	20.8355	66883.7	66883.7	6221904
Vehicle-5-1	Mean	34.6471	96.2454	3265.77	3265.77	6221904
Vehicle-5-1	Std.Dev	74.0474	3.74696	6816.86	6816.86	6221904
Vehicle-5-1	Sum	5301	14725.5	499663	499663	6221904	0.0803071
Vehicle-5-1	Samples	153	153	153	153	6221904
Vehicle-5-2	Stats	Area	Density (mean	IOD	Density (sum)	6221904
Vehicle-5-2	Min	10	98.0444	1000.33	1000.33	6221904
Vehicle-5-2	(Obj.#)	104	63	104	104	6221904
Vehicle-5-2	Max	747	115.128	78159.7	78159.7	6221904
Vehicle-5-2	(Obj.#)	292	280	292	292	6221904
Vehicle-5-2	Range	737	17.0838	77159.3	77159.3	6221904
Vehicle-5-2	Mean	60.9385	105.283	6401.77	6401.77	6221904
Vehicle-5-2	Std.Dev	121.958	2.82187	12788.4	12788.4	6221904
Vehicle-5-2	Sum	3961	6843.42	416115	416115	6221904	0.066879
Vehicle-5-2	Samples	65	65	65	65	6221904
Vehicle-5-3	Stats	Area	Density (mean	IOD	Density (sum)	6221904
Vehicle-5-3	Min	11	68.0521	1093	1093	6221904
Vehicle-5-3	(Obj.#)	14	19	14	14	6221904
Vehicle-5-3	Max	2042	119.683	138962	138962	6221904
Vehicle-5-3	(Obj.#)	19	62	19	19	6221904
Vehicle-5-3	Range	2031	51.6313	137869	137869	6221904
Vehicle-5-3	Mean	170.571	111.163	12757.5	12757.5	6221904
Vehicle-5-3	Std.Dev	519.354	13.1138	35062.1	35062.1	6221904
Vehicle-5-3	Sum	2388	1556.28	178605	178605	6221904	0.0287058
Vehicle-5-3	Samples	14	14	14	14	6221904
TSME-1-1	Stats	Area	Density (mean	IOD	Density (sum)	6221904
TSME-1-1	Min	10	39.1667	391.667	391.667	6221904
TSME-1-1	(Obj.#)	81	328	328	328	6221904
TSME-1-1	Max	2509	132.647	166415	166415	6221904
TSME-1-1	(Obj.#)	317	393	208	208	6221904
TSME-1-1	Range	2499	93.4804	166023	166023	6221904
TSME-1-1	Mean	146.953	93.3349	12656.2	12656.2	6221904
TSME-1-1	Std.Dev	278.381	17.4988	21401.3	21401.3	6221904
TSME-1-1	Sum	40853	25947.1	3.51843e+06	3.51843e+06	6221904	0.565491
TSME-1-1	Samples	278	278	278	278	6221904
TSME-1-2	Stats	Area	Density (mean	IOD	Density (sum)	6221904
TSME-1-2	Min	10	32.7262	684	684	6221904
TSME-1-2	(Obj.#)	45	1041	458	458	6221904
TSME-1-2	Max	2447	102.424	121627	121627	6221904
TSME-1-2	(Obj.#)	418	626	929	929	6221904
TSME-1-2	Range	2437	69.6981	120943	120943	6221904
TSME-1-2	Mean	120.456	83.0958	8144.48	8144.48	6221904
TSME-1-2	Std.Dev	305.047	14.0619	17120.1	17120.1	6221904
TSME-1-2	Sum	28548	19693.7	1.93024e+06	1.93024e+06	6221904	0.310233
TSME-1-2	Samples	237	237	237	237	6221904
TSME-1-3	Stats	Area	Density (mean	IOD	Density (sum)	6221904
TSME-1-3	Min	10	23.3601	333	333	6221904
TSME-1-3	(Obj.#)	105	148	405	405	6221904
TSME-1-3	Max	2670	132.012	128930	128930	6221904
TSME-1-3	(Obj.#)	86	631	278	278	6221904
TSME-1-3	Range	2660	108.652	128597	128597	6221904
TSME-1-3	Mean	117.989	78.1063	7413.11	7413.11	6221904
TSME-1-3	Std.Dev	318.657	20.5847	17737.3	17737.3	6221904
TSME-1-3	Sum	21120	13981	1326946	1326946	6221904	0.21327
TSME-1-3	Samples	179	179	179	179	6221904
TSME-2-1	Stats	Area	Density (mean	IOD	Density (sum)	6221904
TSME-2-1	Min	10	19.3667	332.333	332.333	6221904
TSME-2-1	(Obj.#)	23	785	81	81	6221904
TSME-2-1	Max	2620	130.383	166565	166565	6221904
TSME-2-1	(Obj.#)	883	455	883	883	6221904
TSME-2-1	Range	2610	111.017	166233	166233	6221904
TSME-2-1	Mean	129.953	85.7468	8947.85	8947.85	6221904
TSME-2-1	Std.Dev	355.356	17.8947	20739.4	20739.4	6221904
TSME-2-1	Sum	27940	18435.6	1923787	1923787	6221904	0.309196
TSME-2-1	Samples	215	215	215	215	6221904
TSME-2-2	Stats	Area	Density (mean	IOD	Density (sum)	6221904
TSME-2-2	Min	10	29.0196	493.333	493.333	6221904
TSME-2-2	(Obj.#)	1	626	626	626	6221904
TSME-2-2	Max	1805	134.023	105143	105143	6221904
TSME-2-2	(Obj.#)	1177	579	49	49	6221904
TSME-2-2	Range	1795	105.004	104650	104650	6221904
TSME-2-2	Mean	96.0583	89.3021	8139.83	8139.83	6221904
TSME-2-2	Std.Dev	194.875	15.9402	14828.4	14828.4	6221904
TSME-2-2	Sum	34581	32148.8	2.93034e+06	2.93034e+06	6221904	0.470971
TSME-2-2	Samples	360	360	360	360	6221904
TSME-2-3	Stats	Area	Density (mean	IOD	Density (sum)	6221904
TSME-2-3	Min	10	31.1208	479.333	479.333	6221904
TSME-2-3	(Obj.#)	40	274	781	781	6221904
TSME-2-3	Max	2632	132.923	123137	123137	6221904
TSME-2-3	(Obj.#)	490	575	610	610	6221904
TSME-2-3	Range	2622	101.802	122657	122657	6221904
TSME-2-3	Mean	146.22	93.4845	10121	10121	6221904
TSME-2-3	Std.Dev	375.132	22.0955	20867.6	20867.6	6221904
TSME-2-3	Sum	43866	28045.4	3036302	3036302	6221904	0.488002
TSME-2-3	Samples	300	300	300	300	6221904
TSME-3-1	Stats	Area	Density (mean	IOD	Density (sum)	6221904
TSME-3-1	Min	10	18.0351	331.667	331.667	6221904
TSME-3-1	(Obj.#)	149	577	915	915	6221904
TSME-3-1	Max	3238	133.095	206293	206293	6221904
TSME-3-1	(Obj.#)	687	60	687	687	6221904
TSME-3-1	Range	3228	115.06	205961	205961	6221904
TSME-3-1	Mean	106.627	88.7941	7506.39	7506.39	6221904
TSME-3-1	Std.Dev	303.738	21.3845	17165.8	17165.8	6221904
TSME-3-1	Sum	35720	29746	2514641	2514641	6221904	0.404159
TSME-3-1	Samples	335	335	335	335	6221904
TSME-3-2	Stats	Area	Density (mean	IOD	Density (sum)	6221904
TSME-3-2	Min	10	18.8889	340	340	6221904
TSME-3-2	(Obj.#)	10	198	198	198	6221904
TSME-3-2	Max	2889	131.381	153531	153531	6221904
TSME-3-2	(Obj.#)	614	527	326	326	6221904
TSME-3-2	Range	2879	112.492	153191	153191	6221904
TSME-3-2	Mean	139.204	86.3828	8269.8	8269.8	6221904
TSME-3-2	Std.Dev	414.598	20.2276	19963.2	19963.2	6221904
TSME-3-2	Sum	36193	22459.5	2.15015e+06	2.15015e+06	6221904	0.345577
TSME-3-2	Samples	260	260	260	260	6221904
TSME-3-3	Stats	Area	Density (mean	IOD	Density (sum)	6221904
TSME-3-3	Min	10	24.219	459	459	6221904
TSME-3-3	(Obj.#)	269	1416	916	916	6221904
TSME-3-3	Max	3066	131.349	184940	184940	6221904
TSME-3-3	(Obj.#)	662	721	662	662	6221904
TSME-3-3	Range	3056	107.13	184481	184481	6221904
TSME-3-3	Mean	97.8215	87.8069	6853.14	6853.14	6221904
TSME-3-3	Std.Dev	283.715	19.3312	16234.3	16234.3	6221904
TSME-3-3	Sum	31792	28537.3	2.22727e+06	2.22727e+06	6221904	0.357973
TSME-3-3	Samples	325	325	325	325	6221904
TSME-4-1	Stats	Area	Density (mean	IOD	Density (sum)	6221904
TSME-4-1	Min	10	44.3508	780.667	780.667	6221904
TSME-4-1	(Obj.#)	25	30	25	25	6221904
TSME-4-1	Max	2123	91.1875	131153	131153	6221904
TSME-4-1	(Obj.#)	73	112	81	81	6221904
TSME-4-1	Range	2113	46.8367	130373	130373	6221904
TSME-4-1	Mean	258.278	72.2404	15629	15629	6221904
TSME-4-1	Std.Dev	512.843	11.3941	29680.8	29680.8	6221904
TSME-4-1	Sum	13947	3900.98	843968	843968	6221904	0.135645
TSME-4-1	Samples	54	54	54	54	6221904
TSME-4-2	Stats	Area	Density (mean	IOD	Density (sum)	6221904
TSME-4-2	Min	10	23.9815	416	416	6221904
TSME-4-2	(Obj.#)	164	272	220	220	6221904
TSME-4-2	Max	3065	132.697	181646	181646	6221904
TSME-4-2	(Obj.#)	242	523	26	26	6221904
TSME-4-2	Range	3055	108.715	181230	181230	6221904
TSME-4-2	Mean	168.05	83.9337	10542.7	10542.7	6221904
TSME-4-2	Std.Dev	480.439	18.7858	26507.3	26507.3	6221904
TSME-4-2	Sum	26720	13345.5	1.67628e+06	1.67628e+06	6221904	0.269416
TSME-4-2	Samples	159	159	159	159	6221904
TSME-4-3	Stats	Area	Density (mean	IOD	Density (sum)	6221904
TSME-4-3	Min	10	21.0222	315.333	315.333	6221904
TSME-4-3	(Obj.#)	20	1018	1018	1018	6221904
TSME-4-3	Max	2179	132.485	105697	105697	6221904
TSME-4-3	(Obj.#)	662	677	662	662	6221904
TSME-4-3	Range	2169	111.463	105382	105382	6221904
TSME-4-3	Mean	104.273	90.077	7950.89	7950.89	6221904
TSME-4-3	Std.Dev	258.196	20.3799	15718	15718	6221904
TSME-4-3	Sum	22940	19816.9	1749195	1749195	6221904	0.281135
TSME-4-3	Samples	220	220	220	220	6221904
TSME-5-1	Stats	Area	Density (mean	IOD	Density (sum)	6221904
TSME-5-1	Min	10	30.5039	410	410	6221904
TSME-5-1	(Obj.#)	43	32	43	43	6221904
TSME-5-1	Max	2862	89.2222	112187	112187	6221904
TSME-5-1	(Obj.#)	63	18	63	63	6221904
TSME-5-1	Range	2852	58.7183	111777	111777	6221904
TSME-5-1	Mean	404.582	64.2465	20339.1	20339.1	6221904
TSME-5-1	Std.Dev	640.279	13.7893	28178.8	28178.8	6221904
TSME-5-1	Sum	22252	3533.56	1.11865e+06	1.11865e+06	6221904	0.179792
TSME-5-1	Samples	55	55	55	55	6221904
TSME-5-2	Stats	Area	Density (mean	IOD	Density (sum)	6221904
TSME-5-2	Min	10	21.9524	461	461	6221904
TSME-5-2	(Obj.#)	222	1050	1050	1050	6221904
TSME-5-2	Max	2866	136.1	173162	173162	6221904
TSME-5-2	(Obj.#)	1	478	1	1	6221904
TSME-5-2	Range	2856	114.148	172701	172701	6221904
TSME-5-2	Mean	125.75	87.6476	8616.02	8616.02	6221904
TSME-5-2	Std.Dev	351.239	22.798	18653.8	18653.8	6221904
TSME-5-2	Sum	33198	23139	2.27463e+06	2.27463e+06	6221904	0.365584
TSME-5-2	Samples	264	264	264	264	6221904
TSME-5-3	Stats	Area	Density (mean	IOD	Density (sum)	6221904
TSME-5-3	Min	10	28.9733	598.333	598.333	6221904
TSME-5-3	(Obj.#)	24	336	1160	1160	6221904
TSME-5-3	Max	2626	137.067	186275	186275	6221904
TSME-5-3	(Obj.#)	545	921	110	110	6221904
TSME-5-3	Range	2616	108.093	185677	185677	6221904
TSME-5-3	Mean	109.824	92.0692	8476.6	8476.6	6221904
TSME-5-3	Std.Dev	325.142	21.1354	21588	21588	6221904
TSME-5-3	Sum	28005	23477.6	2161534	2161534	6221904	0.347407
TSME-5-3	Samples	255	255	255	255	6221904

## Sheet: Data summary
Number	Mean Optical Density (MOD)
PD-1-1-1	0.859078
PD-1-1-2	0.978202
PD-1-1-3	0.676773
PD-1-2-1	0.990257
PD-1-2-2	0.688179
PD-1-2-3	0.517321
PD-1-3-1	0.685182
PD-1-3-2	1.06054
PD-1-3-3	0.963722
PD-1-4-1	0.705899
PD-1-4-2	0.612652
PD-1-4-3	0.929545
PD-1-5-1	0.717706
PD-1-5-2	0.643973
PD-1-5-3	0.828875
PD-1+TSME-1-1	1.54138
PD-1+TSME-1-2	1.6418
PD-1+TSME-1-3	2.41431
PD-1+TSME-2-1	1.52732
PD-1+TSME-2-2	1.00195
PD-1+TSME-2-3	1.84173
PD-1+TSME-3-1	1.59876
PD-1+TSME-3-2	1.37025
PD-1+TSME-3-3	2.29794
PD-1+TSME-4-1	1.93906
PD-1+TSME-4-2	1.34712
PD-1+TSME-4-3	1.0916
PD-1+TSME-5-1	1.70558
PD-1+TSME-5-2	1.24954
PD-1+TSME-5-3	1.89731
Vehicle-1-1	0.0528214
Vehicle-1-2	0.0645013
Vehicle-1-3	0.0188044
Vehicle-2-1	0.039265
Vehicle-2-2	0.0756646
Vehicle-2-3	0.11183
Vehicle-3-1	0.137485
Vehicle-3-2	0.141714
Vehicle-3-3	0.143306
Vehicle-4-1	0.0127924
Vehicle-4-2	0.0448032
Vehicle-4-3	0.060354
Vehicle-5-1	0.0803071
Vehicle-5-2	0.066879
Vehicle-5-3	0.0287058
TSME-1-1	0.565491
TSME-1-2	0.310233
TSME-1-3	0.21327
TSME-2-1	0.309196
TSME-2-2	0.470971
TSME-2-3	0.488002
TSME-3-1	0.404159
TSME-3-2	0.345577
TSME-3-3	0.357973
TSME-4-1	0.135645
TSME-4-2	0.269416
TSME-4-3	0.281135
TSME-5-1	0.179792
TSME-5-2	0.365584
TSME-5-3	0.347407
