# Supplementary material for: Tumor-suppressing multi-enterobacteria and PD-1/PD-L1 immune checkpoint inhibitor combination improves the outcome of hepatocellular carcinoma therapy
Source: Front Immunol. 2025 Jun 20;16:1598436. doi: 10.3389/fimmu.2025.1598436 (PMC12226584; doi:10.3389/fimmu.2025.1598436)
Supplement: Supplementary file 5 [file Table4.xls]

## Sheet: Quantification of IHC（Foxp3）
Number						Total Area of Measurement Area	Mean Optical Density (MOD)
TSME-1-1	Stats	Area	Density (mean	IOD	Density (sum)	6221904
TSME-1-1	Min	10	86.0889	964.667	964.667	6221904
TSME-1-1	(Obj.#)	115	1534	1541	1541	6221904
TSME-1-1	Max	1680	172.667	222621	222621	6221904
TSME-1-1	(Obj.#)	424	551	572	572	6221904
TSME-1-1	Range	1670	86.5778	221656	221656	6221904
TSME-1-1	Mean	102.226	126.833	12163.9	12163.9	6221904
TSME-1-1	Std.Dev	214.837	24.7754	24418.5	24418.5	6221904
TSME-1-1	Sum	48762	60499.2	5.8022e+06	5.8022e+06	6221904	0.932543
TSME-1-1	Samples	477	477	477	477	6221904
TSME-1-2	Stats	Area	Density (mean	IOD	Density (sum)	6221904
TSME-1-2	Min	10	139.515	1431.33	1431.33	6221904
TSME-1-2	(Obj.#)	20	176	1493	1493	6221904
TSME-1-2	Max	1553	162.368	221003	221003	6221904
TSME-1-2	(Obj.#)	468	105	468	468	6221904
TSME-1-2	Range	1543	22.853	219572	219572	6221904
TSME-1-2	Mean	89.8299	150.886	13347.4	13347.4	6221904
TSME-1-2	Std.Dev	156.955	4.4009	22908.2	22908.2	6221904
TSME-1-2	Sum	39615	66540.6	5886196	5886196	6221904	0.946044
TSME-1-2	Samples	441	441	441	441	6221904
TSME-1-3	Stats	Area	Density (mean	IOD	Density (sum)	6221904
TSME-1-3	Min	10	111.037	1192.67	1192.67	6221904
TSME-1-3	(Obj.#)	108	512	1140	1140	6221904
TSME-1-3	Max	1523	157.69	210310	210310	6221904
TSME-1-3	(Obj.#)	313	961	313	313	6221904
TSME-1-3	Range	1513	46.6534	209118	209118	6221904
TSME-1-3	Mean	87.8895	139.358	12291.4	12291.4	6221904
TSME-1-3	Std.Dev	153.718	10.4365	21280.7	21280.7	6221904
TSME-1-3	Sum	30234	47939.2	4.22826e+06	4.22826e+06	6221904	0.679576
TSME-1-3	Samples	344	344	344	344	6221904
TSME-2-1	Stats	Area	Density (mean	IOD	Density (sum)	6221904
TSME-2-1	Min	10	82.2857	845.667	845.667	6221904
TSME-2-1	(Obj.#)	41	794	742	742	6221904
TSME-2-1	Max	1304	169.167	203860	203860	6221904
TSME-2-1	(Obj.#)	444	241	514	514	6221904
TSME-2-1	Range	1294	86.881	203014	203014	6221904
TSME-2-1	Mean	104.542	143.858	15780.1	15780.1	6221904
TSME-2-1	Std.Dev	192.211	31.1888	30001.5	30001.5	6221904
TSME-2-1	Sum	40667	55960.8	6138473	6138473	6221904	0.986591
TSME-2-1	Samples	389	389	389	389	6221904
TSME-2-2	Stats	Area	Density (mean	IOD	Density (sum)	6221904
TSME-2-2	Min	10	82.027	944	944	6221904
TSME-2-2	(Obj.#)	89	251	835	835	6221904
TSME-2-2	Max	1489	113.211	134707	134707	6221904
TSME-2-2	(Obj.#)	1032	280	9	9	6221904
TSME-2-2	Range	1479	31.1835	133763	133763	6221904
TSME-2-2	Mean	100.711	102.46	9993.61	9993.61	6221904
TSME-2-2	Std.Dev	188.603	5.75623	18231.9	18231.9	6221904
TSME-2-2	Sum	45924	46721.7	4557086	4557086	6221904	0.732426
TSME-2-2	Samples	456	456	456	456	6221904
TSME-2-3	Stats	Area	Density (mean	IOD	Density (sum)	6221904
TSME-2-3	Min	10	102.544	1100.67	1100.67	6221904
TSME-2-3	(Obj.#)	99	316	1642	1642	6221904
TSME-2-3	Max	1710	138.233	205751	205751	6221904
TSME-2-3	(Obj.#)	76	600	76	76	6221904
TSME-2-3	Range	1700	35.6895	204651	204651	6221904
TSME-2-3	Mean	65	121.589	7819.11	7819.11	6221904
TSME-2-3	Std.Dev	120.225	5.8988	14297.6	14297.6	6221904
TSME-2-3	Sum	37830	70764.6	4.55072e+06	4.55072e+06	6221904	0.731404
TSME-2-3	Samples	582	582	582	582	6221904
TSME-3-1	Stats	Area	Density (mean	IOD	Density (sum)	6221904
TSME-3-1	Min	10	112.333	1137.33	1137.33	6221904
TSME-3-1	(Obj.#)	74	727	1092	1092	6221904
TSME-3-1	Max	2202	169.178	301180	301180	6221904
TSME-3-1	(Obj.#)	848	386	848	848	6221904
TSME-3-1	Range	2192	56.8444	300042	300042	6221904
TSME-3-1	Mean	77.2472	142.881	11414.8	11414.8	6221904
TSME-3-1	Std.Dev	165.435	17.1679	24073.1	24073.1	6221904
TSME-3-1	Sum	27809	51437.3	4.10933e+06	4.10933e+06	6221904	0.660462
TSME-3-1	Samples	360	360	360	360	6221904
TSME-3-2	Stats	Area	Density (mean	IOD	Density (sum)	6221904
TSME-3-2	Min	10	102.519	1070	1070	6221904
TSME-3-2	(Obj.#)	21	1669	2260	2260	6221904
TSME-3-2	Max	1984	133.949	236578	236578	6221904
TSME-3-2	(Obj.#)	250	2193	250	250	6221904
TSME-3-2	Range	1974	31.4302	235508	235508	6221904
TSME-3-2	Mean	64.3023	120.9	7691.71	7691.71	6221904
TSME-3-2	Std.Dev	110.562	5.24306	13141.8	13141.8	6221904
TSME-3-2	Sum	45526	85597.4	5445728	5445728	6221904	0.875251
TSME-3-2	Samples	708	708	708	708	6221904
TSME-3-3	Stats	Area	Density (mean	IOD	Density (sum)	6221904
TSME-3-3	Min	10	120.197	1311	1311	6221904
TSME-3-3	(Obj.#)	108	182	108	108	6221904
TSME-3-3	Max	1631	174.333	257530	257530	6221904
TSME-3-3	(Obj.#)	1978	630	1978	1978	6221904
TSME-3-3	Range	1621	54.1364	256219	256219	6221904
TSME-3-3	Mean	71.2819	152.947	10851.9	10851.9	6221904
TSME-3-3	Std.Dev	149.955	12.8304	22696.6	22696.6	6221904
TSME-3-3	Sum	32362	69437.8	4.92674e+06	4.92674e+06	6221904	0.791838
TSME-3-3	Samples	454	454	454	454	6221904
TSME-4-1	Stats	Area	Density (mean	IOD	Density (sum)	6221904
TSME-4-1	Min	10	119.556	1431.67	1431.67	6221904
TSME-4-1	(Obj.#)	465	657	962	962	6221904
TSME-4-1	Max	1410	168.367	202773	202773	6221904
TSME-4-1	(Obj.#)	746	487	746	746	6221904
TSME-4-1	Range	1400	48.8111	201341	201341	6221904
TSME-4-1	Mean	102.199	153.46	15448.4	15448.4	6221904
TSME-4-1	Std.Dev	189.008	7.36584	27983.3	27983.3	6221904
TSME-4-1	Sum	31886	47879.6	4.81989e+06	4.81989e+06	6221904	0.774665
TSME-4-1	Samples	312	312	312	312	6221904
TSME-4-2	Stats	Area	Density (mean	IOD	Density (sum)	6221904
TSME-4-2	Min	10	94.303	1037.33	1037.33	6221904
TSME-4-2	(Obj.#)	91	2335	2335	2335	6221904
TSME-4-2	Max	1781	172.02	212476	212476	6221904
TSME-4-2	(Obj.#)	14	506	14	14	6221904
TSME-4-2	Range	1771	77.7166	211438	211438	6221904
TSME-4-2	Mean	56.2102	129.074	7381.82	7381.82	6221904
TSME-4-2	Std.Dev	108.974	21.2352	14281.5	14281.5	6221904
TSME-4-2	Sum	48678	111778	6.39266e+06	6.39266e+06	6221904	1.02744
TSME-4-2	Samples	866	866	866	866	6221904
TSME-4-3	Stats	Area	Density (mean	IOD	Density (sum)	6221904
TSME-4-3	Min	10	103.5	1052.67	1052.67	6221904
TSME-4-3	(Obj.#)	529	698	1173	1173	6221904
TSME-4-3	Max	1908	134.515	228589	228589	6221904
TSME-4-3	(Obj.#)	145	364	145	145	6221904
TSME-4-3	Range	1898	31.0152	227536	227536	6221904
TSME-4-3	Mean	69.5216	117.46	8094.11	8094.11	6221904
TSME-4-3	Std.Dev	155.392	5.99704	18129.7	18129.7	6221904
TSME-4-3	Sum	40253	68009.3	4.68649e+06	4.68649e+06	6221904	0.753224
TSME-4-3	Samples	579	579	579	579	6221904
TSME-5-1	Stats	Area	Density (mean	IOD	Density (sum)	6221904
TSME-5-1	Min	10	130.8	1308	1308	6221904
TSME-5-1	(Obj.#)	46	377	377	377	6221904
TSME-5-1	Max	6486	166.296	959158	959158	6221904
TSME-5-1	(Obj.#)	10	815	10	10	6221904
TSME-5-1	Range	6476	35.4963	957850	957850	6221904
TSME-5-1	Mean	85.8578	147.5	12725.8	12725.8	6221904
TSME-5-1	Std.Dev	407.848	6.03502	60275.8	60275.8	6221904
TSME-5-1	Sum	39237	67407.6	5.81567e+06	5.81567e+06	6221904	0.93471
TSME-5-1	Samples	457	457	457	457	6221904
TSME-5-2	Stats	Area	Density (mean	IOD	Density (sum)	6221904
TSME-5-2	Min	10	130.867	1308.67	1308.67	6221904
TSME-5-2	(Obj.#)	54	858	858	858	6221904
TSME-5-2	Max	3314	163.879	498093	498093	6221904
TSME-5-2	(Obj.#)	873	615	873	873	6221904
TSME-5-2	Range	3304	33.0121	496784	496784	6221904
TSME-5-2	Mean	98.2178	151.975	14808.2	14808.2	6221904
TSME-5-2	Std.Dev	312.974	6.03896	46905.7	46905.7	6221904
TSME-5-2	Sum	32019	49544	4.82748e+06	4.82748e+06	6221904	0.775884
TSME-5-2	Samples	326	326	326	326	6221904
TSME-5-3	Stats	Area	Density (mean	IOD	Density (sum)	6221904
TSME-5-3	Min	10	92.0175	922.667	922.667	6221904
TSME-5-3	(Obj.#)	86	877	198	198	6221904
TSME-5-3	Max	2426	146.576	281962	281962	6221904
TSME-5-3	(Obj.#)	989	1044	989	989	6221904
TSME-5-3	Range	2416	54.5582	281039	281039	6221904
TSME-5-3	Mean	109.736	121.338	13317	13317	6221904
TSME-5-3	Std.Dev	270.378	14.2773	32246.2	32246.2	6221904
TSME-5-3	Sum	43675	48292.4	5.30015e+06	5.30015e+06	6221904	0.851854
TSME-5-3	Samples	398	398	398	398	6221904
Vehicle-1-1	Stats	Area	Density (mean	IOD	Density (sum)	6221904
Vehicle-1-1	Min	10	75.4965	903.667	903.667	6221904
Vehicle-1-1	(Obj.#)	232	2893	1310	1310	6221904
Vehicle-1-1	Max	1898	177.967	194125	194125	6221904
Vehicle-1-1	(Obj.#)	37	1427	3019	3019	6221904
Vehicle-1-1	Range	1888	102.47	193221	193221	6221904
Vehicle-1-1	Mean	91.6016	131.334	11969.2	11969.2	6221904
Vehicle-1-1	Std.Dev	159.069	35.2524	21807.7	21807.7	6221904
Vehicle-1-1	Sum	93342	133829	12196648	12196648	6221904	1.96028
Vehicle-1-1	Samples	1019	1019	1019	1019	6221904
Vehicle-1-2	Stats	Area	Density (mean	IOD	Density (sum)	6221904
Vehicle-1-2	Min	10	100.241	1079	1079	6221904
Vehicle-1-2	(Obj.#)	28	96	3669	3669	6221904
Vehicle-1-2	Max	1745	169.933	276668	276668	6221904
Vehicle-1-2	(Obj.#)	1417	3795	1417	1417	6221904
Vehicle-1-2	Range	1735	69.6926	275589	275589	6221904
Vehicle-1-2	Mean	69.3887	136.387	9720.37	9720.37	6221904
Vehicle-1-2	Std.Dev	122.379	21.726	17206.6	17206.6	6221904
Vehicle-1-2	Sum	81046	159300	11353393	11353393	6221904	1.82475
Vehicle-1-2	Samples	1168	1168	1168	1168	6221904
Vehicle-1-3	Stats	Area	Density (mean	IOD	Density (sum)	6221904
Vehicle-1-3	Min	10	101.264	1071.67	1071.67	6221904
Vehicle-1-3	(Obj.#)	17	2457	2219	2219	6221904
Vehicle-1-3	Max	1326	171.303	157174	157174	6221904
Vehicle-1-3	(Obj.#)	58	1677	58	58	6221904
Vehicle-1-3	Range	1316	70.0391	156103	156103	6221904
Vehicle-1-3	Mean	58.0963	135.083	7993.34	7993.34	6221904
Vehicle-1-3	Std.Dev	87.1555	21.5656	12347	12347	6221904
Vehicle-1-3	Sum	70006	162775	9631980	9631980	6221904	1.54808
Vehicle-1-3	Samples	1205	1205	1205	1205	6221904
Vehicle-2-1	Stats	Area	Density (mean	IOD	Density (sum)	6221904
Vehicle-2-1	Min	10	100.615	1007.67	1007.67	6221904
Vehicle-2-1	(Obj.#)	56	2187	4050	4050	6221904
Vehicle-2-1	Max	1528	173.889	245366	245366	6221904
Vehicle-2-1	(Obj.#)	381	2258	381	381	6221904
Vehicle-2-1	Range	1518	73.2735	244358	244358	6221904
Vehicle-2-1	Mean	77.5048	136.558	11006.9	11006.9	6221904
Vehicle-2-1	Std.Dev	121.084	22.0572	18317.8	18317.8	6221904
Vehicle-2-1	Sum	104554	184216	14848323	14848323	6221904	2.38646
Vehicle-2-1	Samples	1349	1349	1349	1349	6221904
Vehicle-2-2	Stats	Area	Density (mean	IOD	Density (sum)	6221904
Vehicle-2-2	Min	10	87.7143	962.333	962.333	6221904
Vehicle-2-2	(Obj.#)	235	4463	4813	4813	6221904
Vehicle-2-2	Max	12465	141.429	1460992	1460992	6221904
Vehicle-2-2	(Obj.#)	4	3320	4	4	6221904
Vehicle-2-2	Range	12455	53.7143	1.46003e+06	1.46003e+06	6221904
Vehicle-2-2	Mean	102.011	114.613	11521.8	11521.8	6221904
Vehicle-2-2	Std.Dev	405.777	9.15276	47091.2	47091.2	6221904
Vehicle-2-2	Sum	125984	141547	14229388	14229388	6221904	2.28698
Vehicle-2-2	Samples	1235	1235	1235	1235	6221904
Vehicle-2-3	Stats	Area	Density (mean	IOD	Density (sum)	6221904
Vehicle-2-3	Min	10	103.276	1040.67	1040.67	6221904
Vehicle-2-3	(Obj.#)	71	287	3308	3308	6221904
Vehicle-2-3	Max	1119	170.222	177054	177054	6221904
Vehicle-2-3	(Obj.#)	3134	1279	3134	3134	6221904
Vehicle-2-3	Range	1109	66.9464	176014	176014	6221904
Vehicle-2-3	Mean	71.316	135.43	9844.06	9844.06	6221904
Vehicle-2-3	Std.Dev	101.858	21.0134	14893	14893	6221904
Vehicle-2-3	Sum	83511	158589	11527390	11527390	6221904	1.85271
Vehicle-2-3	Samples	1171	1171	1171	1171	6221904
Vehicle-3-1	Stats	Area	Density (mean	IOD	Density (sum)	6221904
Vehicle-3-1	Min	10	100.879	1073.67	1073.67	6221904
Vehicle-3-1	(Obj.#)	85	1000	1425	1425	6221904
Vehicle-3-1	Max	5946	170.8	700900	700900	6221904
Vehicle-3-1	(Obj.#)	16	2024	16	16	6221904
Vehicle-3-1	Range	5936	69.9212	699826	699826	6221904
Vehicle-3-1	Mean	74.0977	132.64	10074.2	10074.2	6221904
Vehicle-3-1	Std.Dev	227.114	21.451	28262.1	28262.1	6221904
Vehicle-3-1	Sum	67503	120835	9177622	9177622	6221904	1.47505
Vehicle-3-1	Samples	911	911	911	911	6221904
Vehicle-3-2	Stats	Area	Density (mean	IOD	Density (sum)	6221904
Vehicle-3-2	Min	10	96.5333	965.333	965.333	6221904
Vehicle-3-2	(Obj.#)	10	1352	1352	1352	6221904
Vehicle-3-2	Max	2153	169.633	250145	250145	6221904
Vehicle-3-2	(Obj.#)	16	1519	16	16	6221904
Vehicle-3-2	Range	2143	73.1	249179	249179	6221904
Vehicle-3-2	Mean	67.0941	135.099	9416.19	9416.19	6221904
Vehicle-3-2	Std.Dev	121.735	21.5943	16940.9	16940.9	6221904
Vehicle-3-2	Sum	58439	117671	8201505	8201505	6221904	1.31817
Vehicle-3-2	Samples	871	871	871	871	6221904
Vehicle-3-3	Stats	Area	Density (mean	IOD	Density (sum)	6221904
Vehicle-3-3	Min	10	84.9583	982.667	982.667	6221904
Vehicle-3-3	(Obj.#)	19	198	4307	4307	6221904
Vehicle-3-3	Max	2082	169.139	253225	253225	6221904
Vehicle-3-3	(Obj.#)	391	2787	3686	3686	6221904
Vehicle-3-3	Range	2072	84.1805	252243	252243	6221904
Vehicle-3-3	Mean	77.0258	126.305	9832.2	9832.2	6221904
Vehicle-3-3	Std.Dev	162.046	17.0478	21359.4	21359.4	6221904
Vehicle-3-3	Sum	101597	166596	12968670	12968670	6221904	2.08436
Vehicle-3-3	Samples	1319	1319	1319	1319	6221904
Vehicle-4-1	Stats	Area	Density (mean	IOD	Density (sum)	6221904
Vehicle-4-1	Min	10	88.25	909.333	909.333	6221904
Vehicle-4-1	(Obj.#)	90	3625	226	226	6221904
Vehicle-4-1	Max	3342	141.926	363050	363050	6221904
Vehicle-4-1	(Obj.#)	2	149	2	2	6221904
Vehicle-4-1	Range	3332	53.6759	362141	362141	6221904
Vehicle-4-1	Mean	95.9634	110.421	10356.9	10356.9	6221904
Vehicle-4-1	Std.Dev	206.434	11.0785	22424.9	22424.9	6221904
Vehicle-4-1	Sum	112853	129855	12179674	12179674	6221904	1.95755
Vehicle-4-1	Samples	1176	1176	1176	1176	6221904
Vehicle-4-2	Stats	Area	Density (mean	IOD	Density (sum)	6221904
Vehicle-4-2	Min	10	56.9487	671.333	671.333	6221904
Vehicle-4-2	(Obj.#)	317	195	2575	2575	6221904
Vehicle-4-2	Max	2067	169.139	299826	299826	6221904
Vehicle-4-2	(Obj.#)	1831	1422	1831	1831	6221904
Vehicle-4-2	Range	2057	112.19	299155	299155	6221904
Vehicle-4-2	Mean	84.2455	121.152	10037.5	10037.5	6221904
Vehicle-4-2	Std.Dev	179.285	24.9451	22045.6	22045.6	6221904
Vehicle-4-2	Sum	70682	101647	8421438	8421438	6221904	1.35351
Vehicle-4-2	Samples	839	839	839	839	6221904
Vehicle-4-3	Stats	Area	Density (mean	IOD	Density (sum)	6221904
Vehicle-4-3	Min	10	68.082	815	815	6221904
Vehicle-4-3	(Obj.#)	86	1706	2774	2774	6221904
Vehicle-4-3	Max	2885	161.278	317974	317974	6221904
Vehicle-4-3	(Obj.#)	6	2733	6	6	6221904
Vehicle-4-3	Range	2875	93.1957	317159	317159	6221904
Vehicle-4-3	Mean	89.8885	116.683	10112.8	10112.8	6221904
Vehicle-4-3	Std.Dev	165.859	20.0655	18028.7	18028.7	6221904
Vehicle-4-3	Sum	91057	118200	10244261	10244261	6221904	1.64648
Vehicle-4-3	Samples	1013	1013	1013	1013	6221904
Vehicle-5-1	Stats	Area	Density (mean	IOD	Density (sum)	6221904
Vehicle-5-1	Min	10	99.7333	1094	1094	6221904
Vehicle-5-1	(Obj.#)	213	2913	2302	2302	6221904
Vehicle-5-1	Max	1139	174.077	179060	179060	6221904
Vehicle-5-1	(Obj.#)	4054	2666	4054	4054	6221904
Vehicle-5-1	Range	1129	74.3436	177966	177966	6221904
Vehicle-5-1	Mean	67.1721	131.998	9160.08	9160.08	6221904
Vehicle-5-1	Std.Dev	89.6213	21.7813	13009.7	13009.7	6221904
Vehicle-5-1	Sum	81950	161038	11175298	11175298	6221904	1.79612
Vehicle-5-1	Samples	1220	1220	1220	1220	6221904
Vehicle-5-2	Stats	Area	Density (mean	IOD	Density (sum)	6221904
Vehicle-5-2	Min	10	102.625	1064	1064	6221904
Vehicle-5-2	(Obj.#)	170	2043	2864	2864	6221904
Vehicle-5-2	Max	1105	170.917	131596	131596	6221904
Vehicle-5-2	(Obj.#)	14	1239	14	14	6221904
Vehicle-5-2	Range	1095	68.2917	130532	130532	6221904
Vehicle-5-2	Mean	58.8972	133.278	8057.18	8057.18	6221904
Vehicle-5-2	Std.Dev	88.9169	21.6011	12493.9	12493.9	6221904
Vehicle-5-2	Sum	82515	186722	11288115	11288115	6221904	1.81425
Vehicle-5-2	Samples	1401	1401	1401	1401	6221904
Vehicle-5-3	Stats	Area	Density (mean	IOD	Density (sum)	6221904
Vehicle-5-3	Min	10	74.1528	778	778	6221904
Vehicle-5-3	(Obj.#)	93	2206	343	343	6221904
Vehicle-5-3	Max	6373	164.229	758708	758708	6221904
Vehicle-5-3	(Obj.#)	4	273	4	4	6221904
Vehicle-5-3	Range	6363	90.0764	757930	757930	6221904
Vehicle-5-3	Mean	92.411	120.937	11323.4	11323.4	6221904
Vehicle-5-3	Std.Dev	259.842	16.7696	32131	32131	6221904
Vehicle-5-3	Sum	114220	149478	13995666	13995666	6221904	2.24942
Vehicle-5-3	Samples	1236	1236	1236	1236	6221904
PD-1+TSME--1-1	Stats	Area	Density (mean	IOD	Density (sum)	6221904
PD-1+TSME--1-1	Min	10	78.7879	866.667	866.667	6221904
PD-1+TSME--1-1	(Obj.#)	1	343	343	343	6221904
PD-1+TSME--1-1	Max	1458	150.714	179933	179933	6221904
PD-1+TSME--1-1	(Obj.#)	284	187	284	284	6221904
PD-1+TSME--1-1	Range	1448	71.9264	179066	179066	6221904
PD-1+TSME--1-1	Mean	70.7849	123.114	8668.47	8668.47	6221904
PD-1+TSME--1-1	Std.Dev	177.176	19.8266	21653	21653	6221904
PD-1+TSME--1-1	Sum	6583	11449.6	806167	806167	6221904	0.129569
PD-1+TSME--1-1	Samples	93	93	93	93	6221904
PD-1+TSME--1-2	Stats	Area	Density (mean	IOD	Density (sum)	6221904
PD-1+TSME--1-2	Min	10	111.654	1363	1363	6221904
PD-1+TSME--1-2	(Obj.#)	100	203	204	204	6221904
PD-1+TSME--1-2	Max	579	151.667	74626	74626	6221904
PD-1+TSME--1-2	(Obj.#)	54	197	54	54	6221904
PD-1+TSME--1-2	Range	569	40.0128	73263	73263	6221904
PD-1+TSME--1-2	Mean	65.9912	139.402	9007.77	9007.77	6221904
PD-1+TSME--1-2	Std.Dev	90.0392	6.56591	11901	11901	6221904
PD-1+TSME--1-2	Sum	7457	15752.5	1.01788e+06	1.01788e+06	6221904	0.163596
PD-1+TSME--1-2	Samples	113	113	113	113	6221904
PD-1+TSME--1-3	Stats	Area	Density (mean	IOD	Density (sum)	6221904
PD-1+TSME--1-3	Min	10	75.0889	1078	1078	6221904
PD-1+TSME--1-3	(Obj.#)	67	177	83	83	6221904
PD-1+TSME--1-3	Max	1357	165.818	129597	129597	6221904
PD-1+TSME--1-3	(Obj.#)	20	118	20	20	6221904
PD-1+TSME--1-3	Range	1347	90.7293	128519	128519	6221904
PD-1+TSME--1-3	Mean	51.5767	119.118	6117.76	6117.76	6221904
PD-1+TSME--1-3	Std.Dev	125.693	22.4998	13742.5	13742.5	6221904
PD-1+TSME--1-3	Sum	8407	19416.2	997196	997196	6221904	0.160272
PD-1+TSME--1-3	Samples	163	163	163	163	6221904
PD-1+TSME--2-1	Stats	Area	Density (mean	IOD	Density (sum)	6221904
PD-1+TSME--2-1	Min	10	130.111	1354.67	1354.67	6221904
PD-1+TSME--2-1	(Obj.#)	9	91	538	538	6221904
PD-1+TSME--2-1	Max	1082	152.455	146557	146557	6221904
PD-1+TSME--2-1	(Obj.#)	502	240	502	502	6221904
PD-1+TSME--2-1	Range	1072	22.3434	145203	145203	6221904
PD-1+TSME--2-1	Mean	66.816	142.242	9389.77	9389.77	6221904
PD-1+TSME--2-1	Std.Dev	123.784	4.32643	17037.3	17037.3	6221904
PD-1+TSME--2-1	Sum	8352	17780.3	1.17372e+06	1.17372e+06	6221904	0.188643
PD-1+TSME--2-1	Samples	125	125	125	125	6221904
PD-1+TSME--2-2	Stats	Area	Density (mean	IOD	Density (sum)	6221904
PD-1+TSME--2-2	Min	10	117.718	1208.67	1208.67	6221904
PD-1+TSME--2-2	(Obj.#)	57	215	92	92	6221904
PD-1+TSME--2-2	Max	434	142.576	57071.7	57071.7	6221904
PD-1+TSME--2-2	(Obj.#)	713	303	713	713	6221904
PD-1+TSME--2-2	Range	424	24.8578	55863	55863	6221904
PD-1+TSME--2-2	Mean	30.9329	128.405	3963.21	3963.21	6221904
PD-1+TSME--2-2	Std.Dev	39.1077	4.81816	5025.89	5025.89	6221904
PD-1+TSME--2-2	Sum	9218	38264.6	1.18104e+06	1.18104e+06	6221904	0.189819
PD-1+TSME--2-2	Samples	298	298	298	298	6221904
PD-1+TSME--2-3	Stats	Area	Density (mean	IOD	Density (sum)	6221904
PD-1+TSME--2-3	Min	10	96.6798	1134.67	1134.67	6221904
PD-1+TSME--2-3	(Obj.#)	221	930	849	849	6221904
PD-1+TSME--2-3	Max	519	127.528	54416.3	54416.3	6221904
PD-1+TSME--2-3	(Obj.#)	90	430	90	90	6221904
PD-1+TSME--2-3	Range	509	30.848	53281.7	53281.7	6221904
PD-1+TSME--2-3	Mean	37.1313	118.257	4325.78	4325.78	6221904
PD-1+TSME--2-3	Std.Dev	49.1679	5.04023	5447.39	5447.39	6221904
PD-1+TSME--2-3	Sum	9617	30628.5	1.12038e+06	1.12038e+06	6221904	0.18007
PD-1+TSME--2-3	Samples	259	259	259	259	6221904
PD-1+TSME--3-1	Stats	Area	Density (mean	IOD	Density (sum)	6221904
PD-1+TSME--3-1	Min	10	123.085	1246.33	1246.33	6221904
PD-1+TSME--3-1	(Obj.#)	60	619	60	60	6221904
PD-1+TSME--3-1	Max	386	146.433	50935.7	50935.7	6221904
PD-1+TSME--3-1	(Obj.#)	296	499	296	296	6221904
PD-1+TSME--3-1	Range	376	23.3482	49689.3	49689.3	6221904
PD-1+TSME--3-1	Mean	41.7625	134.441	5583.78	5583.78	6221904
PD-1+TSME--3-1	Std.Dev	56.0612	5.78326	7415.91	7415.91	6221904
PD-1+TSME--3-1	Sum	6682	21510.5	893405	893405	6221904	0.14359
PD-1+TSME--3-1	Samples	160	160	160	160	6221904
PD-1+TSME--3-2	Stats	Area	Density (mean	IOD	Density (sum)	6221904
PD-1+TSME--3-2	Min	10	82.8958	880.333	880.333	6221904
PD-1+TSME--3-2	(Obj.#)	117	105	275	275	6221904
PD-1+TSME--3-2	Max	973	104.846	90601.7	90601.7	6221904
PD-1+TSME--3-2	(Obj.#)	202	299	202	202	6221904
PD-1+TSME--3-2	Range	963	21.9503	89721.3	89721.3	6221904
PD-1+TSME--3-2	Mean	80.3154	93.4184	7364.09	7364.09	6221904
PD-1+TSME--3-2	Std.Dev	160.724	4.33832	14643.2	14643.2	6221904
PD-1+TSME--3-2	Sum	10441	12144.4	957332	957332	6221904	0.153865
PD-1+TSME--3-2	Samples	130	130	130	130	6221904
PD-1+TSME--3-3	Stats	Area	Density (mean	IOD	Density (sum)	6221904
PD-1+TSME--3-3	Min	10	123.856	1286	1286	6221904
PD-1+TSME--3-3	(Obj.#)	65	1912	164	164	6221904
PD-1+TSME--3-3	Max	172	140.889	21622	21622	6221904
PD-1+TSME--3-3	(Obj.#)	1844	941	1844	1844	6221904
PD-1+TSME--3-3	Range	162	17.0332	20336	20336	6221904
PD-1+TSME--3-3	Mean	26.1114	132.726	3448.23	3448.23	6221904
PD-1+TSME--3-3	Std.Dev	21.7669	3.39802	2811.23	2811.23	6221904
PD-1+TSME--3-3	Sum	8904	45259.7	1.17585e+06	1.17585e+06	6221904	0.188985
PD-1+TSME--3-3	Samples	341	341	341	341	6221904
PD-1+TSME--4-1	Stats	Area	Density (mean	IOD	Density (sum)	6221904
PD-1+TSME--4-1	Min	10	137.303	1375.33	1375.33	6221904
PD-1+TSME--4-1	(Obj.#)	53	46	53	53	6221904
PD-1+TSME--4-1	Max	523	159.939	76854.3	76854.3	6221904
PD-1+TSME--4-1	(Obj.#)	185	242	185	185	6221904
PD-1+TSME--4-1	Range	513	22.6364	75479	75479	6221904
PD-1+TSME--4-1	Mean	60.9478	148.273	8970.28	8970.28	6221904
PD-1+TSME--4-1	Std.Dev	89.7584	4.01862	13113.7	13113.7	6221904
PD-1+TSME--4-1	Sum	7009	17051.4	1.03158e+06	1.03158e+06	6221904	0.165798
PD-1+TSME--4-1	Samples	115	115	115	115	6221904
PD-1+TSME--4-2	Stats	Area	Density (mean	IOD	Density (sum)	6221904
PD-1+TSME--4-2	Min	10	99.8974	1053	1053	6221904
PD-1+TSME--4-2	(Obj.#)	210	419	299	299	6221904
PD-1+TSME--4-2	Max	613	129.156	63536	63536	6221904
PD-1+TSME--4-2	(Obj.#)	8	682	8	8	6221904
PD-1+TSME--4-2	Range	603	29.2581	62483	62483	6221904
PD-1+TSME--4-2	Mean	51.6993	108.579	5551.33	5551.33	6221904
PD-1+TSME--4-2	Std.Dev	82.9614	4.86573	8721.75	8721.75	6221904
PD-1+TSME--4-2	Sum	7910	16612.6	849353	849353	6221904	0.13651
PD-1+TSME--4-2	Samples	153	153	153	153	6221904
PD-1+TSME--4-3	Stats	Area	Density (mean	IOD	Density (sum)	6221904
PD-1+TSME--4-3	Min	10	73.3182	874.333	874.333	6221904
PD-1+TSME--4-3	(Obj.#)	56	249	56	56	6221904
PD-1+TSME--4-3	Max	798	90.359	66164.7	66164.7	6221904
PD-1+TSME--4-3	(Obj.#)	205	79	177	177	6221904
PD-1+TSME--4-3	Range	788	17.0408	65290.3	65290.3	6221904
PD-1+TSME--4-3	Mean	104.883	85.1585	8724.08	8724.08	6221904
PD-1+TSME--4-3	Std.Dev	166.695	3.49251	13508.1	13508.1	6221904
PD-1+TSME--4-3	Sum	9859	8004.9	820064	820064	6221904	0.131803
PD-1+TSME--4-3	Samples	94	94	94	94	6221904
PD-1+TSME--5-1	Stats	Area	Density (mean	IOD	Density (sum)	6221904
PD-1+TSME--5-1	Min	10	71.3125	879.333	879.333	6221904
PD-1+TSME--5-1	(Obj.#)	29	95	168	168	6221904
PD-1+TSME--5-1	Max	1006	97.1333	86293.3	86293.3	6221904
PD-1+TSME--5-1	(Obj.#)	103	162	103	103	6221904
PD-1+TSME--5-1	Range	996	25.8208	85414	85414	6221904
PD-1+TSME--5-1	Mean	98.2059	87.787	8552.41	8552.41	6221904
PD-1+TSME--5-1	Std.Dev	184.844	4.39204	16018.7	16018.7	6221904
PD-1+TSME--5-1	Sum	10017	8954.27	872346	872346	6221904	0.140206
PD-1+TSME--5-1	Samples	102	102	102	102	6221904
PD-1+TSME--5-2	Stats	Area	Density (mean	IOD	Density (sum)	6221904
PD-1+TSME--5-2	Min	10	139.267	1392.67	1392.67	6221904
PD-1+TSME--5-2	(Obj.#)	141	141	141	141	6221904
PD-1+TSME--5-2	Max	266	159.604	39789.7	39789.7	6221904
PD-1+TSME--5-2	(Obj.#)	209	111	209	209	6221904
PD-1+TSME--5-2	Range	256	20.3375	38397	38397	6221904
PD-1+TSME--5-2	Mean	45.4091	148.415	6769.13	6769.13	6221904
PD-1+TSME--5-2	Std.Dev	49.5324	4.20381	7397.65	7397.65	6221904
PD-1+TSME--5-2	Sum	4995	16325.6	744605	744605	6221904	0.119675
PD-1+TSME--5-2	Samples	110	110	110	110	6221904
PD-1+TSME--5-3	Stats	Area	Density (mean	IOD	Density (sum)	6221904
PD-1+TSME--5-3	Min	10	133.067	1330.67	1330.67	6221904
PD-1+TSME--5-3	(Obj.#)	201	335	335	335	6221904
PD-1+TSME--5-3	Max	500	162.095	77339.7	77339.7	6221904
PD-1+TSME--5-3	(Obj.#)	54	264	54	54	6221904
PD-1+TSME--5-3	Range	490	29.0286	76009	76009	6221904
PD-1+TSME--5-3	Mean	62.313	151.523	9421.69	9421.69	6221904
PD-1+TSME--5-3	Std.Dev	91.4887	5.34318	13801.1	13801.1	6221904
PD-1+TSME--5-3	Sum	8163	19849.5	1.23424e+06	1.23424e+06	6221904	0.19837
PD-1+TSME--5-3	Samples	131	131	131	131	6221904
PD-1-1-1	Stats	Area	Density (mean	IOD	Density (sum)	6221904
PD-1-1-1	Min	10	82.6167	877.333	877.333	6221904
PD-1-1-1	(Obj.#)	26	495	219	219	6221904
PD-1-1-1	Max	1013	106.4	90777	90777	6221904
PD-1-1-1	(Obj.#)	49	53	49	49	6221904
PD-1-1-1	Range	1003	23.7833	89899.7	89899.7	6221904
PD-1-1-1	Mean	78.5782	93.6027	7205.96	7205.96	6221904
PD-1-1-1	Std.Dev	132.312	4.59522	11964.2	11964.2	6221904
PD-1-1-1	Sum	23102	27519.2	2.11855e+06	2.11855e+06	6221904	0.340499
PD-1-1-1	Samples	294	294	294	294	6221904
PD-1-1-2	Stats	Area	Density (mean	IOD	Density (sum)	6221904
PD-1-1-2	Min	10	90.4267	996	996	6221904
PD-1-1-2	(Obj.#)	97	410	320	320	6221904
PD-1-1-2	Max	1579	123.333	167634	167634	6221904
PD-1-1-2	(Obj.#)	40	853	40	40	6221904
PD-1-1-2	Range	1569	32.9067	166638	166638	6221904
PD-1-1-2	Mean	64.3899	107.357	6817.22	6817.22	6221904
PD-1-1-2	Std.Dev	143.948	6.62887	15112	15112	6221904
PD-1-1-2	Sum	17836	29737.8	1.88837e+06	1.88837e+06	6221904	0.303504
PD-1-1-2	Samples	277	277	277	277	6221904
PD-1-1-3	Stats	Area	Density (mean	IOD	Density (sum)	6221904
PD-1-1-3	Min	10	76.2849	778.333	778.333	6221904
PD-1-1-3	(Obj.#)	228	726	381	381	6221904
PD-1-1-3	Max	1641	105.738	129569	129569	6221904
PD-1-1-3	(Obj.#)	22	507	22	22	6221904
PD-1-1-3	Range	1631	29.4532	128791	128791	6221904
PD-1-1-3	Mean	57.3053	93.4408	5192.24	5192.24	6221904
PD-1-1-3	Std.Dev	116.556	6.66521	9716.3	9716.3	6221904
PD-1-1-3	Sum	16332	26630.6	1.47979e+06	1.47979e+06	6221904	0.237835
PD-1-1-3	Samples	285	285	285	285	6221904
PD-1-2-1	Stats	Area	Density (mean	IOD	Density (sum)	6221904
PD-1-2-1	Min	10	116.933	1169.33	1169.33	6221904
PD-1-2-1	(Obj.#)	46	647	647	647	6221904
PD-1-2-1	Max	728	160.319	108813	108813	6221904
PD-1-2-1	(Obj.#)	390	760	390	390	6221904
PD-1-2-1	Range	718	43.3861	107643	107643	6221904
PD-1-2-1	Mean	69.2944	149.964	10310.3	10310.3	6221904
PD-1-2-1	Std.Dev	109.74	6.64065	16235.5	16235.5	6221904
PD-1-2-1	Sum	12473	26993.5	1.85586e+06	1.85586e+06	6221904	0.298278
PD-1-2-1	Samples	180	180	180	180	6221904
PD-1-2-2	Stats	Area	Density (mean	IOD	Density (sum)	6221904
PD-1-2-2	Min	10	156.561	1648.67	1648.67	6221904
PD-1-2-2	(Obj.#)	19	214	245	245	6221904
PD-1-2-2	Max	785	177	126521	126521	6221904
PD-1-2-2	(Obj.#)	167	409	167	167	6221904
PD-1-2-2	Range	775	20.4386	124872	124872	6221904
PD-1-2-2	Mean	95.7391	167.911	15949.6	15949.6	6221904
PD-1-2-2	Std.Dev	135.072	3.67361	22332.3	22332.3	6221904
PD-1-2-2	Sum	17616	30895.6	2.93472e+06	2.93472e+06	6221904	0.471675
PD-1-2-2	Samples	184	184	184	184	6221904
PD-1-2-3	Stats	Area	Density (mean	IOD	Density (sum)	6221904
PD-1-2-3	Min	10	62.6061	688.667	688.667	6221904
PD-1-2-3	(Obj.#)	60	885	885	885	6221904
PD-1-2-3	Max	1602	138	146800	146800	6221904
PD-1-2-3	(Obj.#)	635	422	635	635	6221904
PD-1-2-3	Range	1592	75.3939	146112	146112	6221904
PD-1-2-3	Mean	64.6098	115.16	6742.55	6742.55	6221904
PD-1-2-3	Std.Dev	126.913	19.5382	11841	11841	6221904
PD-1-2-3	Sum	18543	33050.9	1935111	1935111	6221904	0.311016
PD-1-2-3	Samples	287	287	287	287	6221904
PD-1-3-1	Stats	Area	Density (mean	IOD	Density (sum)	6221904
PD-1-3-1	Min	10	128.487	1361	1361	6221904
PD-1-3-1	(Obj.#)	140	579	185	185	6221904
PD-1-3-1	Max	1595	167.022	244028	244028	6221904
PD-1-3-1	(Obj.#)	686	292	686	686	6221904
PD-1-3-1	Range	1585	38.535	242667	242667	6221904
PD-1-3-1	Mean	94.4295	154.043	14476.7	14476.7	6221904
PD-1-3-1	Std.Dev	186.165	8.31682	28581	28581	6221904
PD-1-3-1	Sum	15392	25109	2359696	2359696	6221904	0.379256
PD-1-3-1	Samples	163	163	163	163	6221904
PD-1-3-2	Stats	Area	Density (mean	IOD	Density (sum)	6221904
PD-1-3-2	Min	10	82	940.333	940.333	6221904
PD-1-3-2	(Obj.#)	2	583	880	880	6221904
PD-1-3-2	Max	1396	147.654	187155	187155	6221904
PD-1-3-2	(Obj.#)	1065	287	1065	1065	6221904
PD-1-3-2	Range	1386	65.6543	186214	186214	6221904
PD-1-3-2	Mean	91.9036	103.759	9666.99	9666.99	6221904
PD-1-3-2	Std.Dev	181.008	17.7918	20641.7	20641.7	6221904
PD-1-3-2	Sum	30512	34448.1	3.20944e+06	3.20944e+06	6221904	0.515829
PD-1-3-2	Samples	332	332	332	332	6221904
PD-1-3-3	Stats	Area	Density (mean	IOD	Density (sum)	6221904
PD-1-3-3	Min	10	89.5	902	902	6221904
PD-1-3-3	(Obj.#)	220	685	687	687	6221904
PD-1-3-3	Max	584	172.7	91671.7	91671.7	6221904
PD-1-3-3	(Obj.#)	660	220	846	846	6221904
PD-1-3-3	Range	574	83.2	90769.7	90769.7	6221904
PD-1-3-3	Mean	52.5995	152.871	8014.9	8014.9	6221904
PD-1-3-3	Std.Dev	76.6548	22.1119	11419.7	11419.7	6221904
PD-1-3-3	Sum	20356	59161.1	3.10176e+06	3.10176e+06	6221904	0.498523
PD-1-3-3	Samples	387	387	387	387	6221904
PD-1-4-1	Stats	Area	Density (mean	IOD	Density (sum)	6221904
PD-1-4-1	Min	10	103.083	1086.33	1086.33	6221904
PD-1-4-1	(Obj.#)	119	257	806	806	6221904
PD-1-4-1	Max	942	170.704	111408	111408	6221904
PD-1-4-1	(Obj.#)	1553	998	1553	1553	6221904
PD-1-4-1	Range	932	67.6204	110322	110322	6221904
PD-1-4-1	Mean	49.9014	132.463	6697.17	6697.17	6221904
PD-1-4-1	Std.Dev	86.4799	18.6986	11450.1	11450.1	6221904
PD-1-4-1	Sum	25799	68483.5	3.46244e+06	3.46244e+06	6221904	0.556491
PD-1-4-1	Samples	517	517	517	517	6221904
PD-1-4-2	Stats	Area	Density (mean	IOD	Density (sum)	6221904
PD-1-4-2	Min	10	96.2889	1054.67	1054.67	6221904
PD-1-4-2	(Obj.#)	58	667	707	707	6221904
PD-1-4-2	Max	1444	160.769	197712	197712	6221904
PD-1-4-2	(Obj.#)	477	1147	477	477	6221904
PD-1-4-2	Range	1434	64.4796	196658	196658	6221904
PD-1-4-2	Mean	59.617	144.77	8716.94	8716.94	6221904
PD-1-4-2	Std.Dev	120.121	16.6812	17241.7	17241.7	6221904
PD-1-4-2	Sum	17587	42707.2	2571497	2571497	6221904	0.413297
PD-1-4-2	Samples	295	295	295	295	6221904
PD-1-4-3	Stats	Area	Density (mean	IOD	Density (sum)	6221904
PD-1-4-3	Min	10	95.1212	1005.33	1005.33	6221904
PD-1-4-3	(Obj.#)	73	554	353	353	6221904
PD-1-4-3	Max	2451	146.722	314619	314619	6221904
PD-1-4-3	(Obj.#)	274	305	274	274	6221904
PD-1-4-3	Range	2441	51.601	313614	313614	6221904
PD-1-4-3	Mean	92.5842	125.667	11687.9	11687.9	6221904
PD-1-4-3	Std.Dev	265.765	13.8864	33217.4	33217.4	6221904
PD-1-4-3	Sum	17591	23876.7	2.22071e+06	2.22071e+06	6221904	0.356918
PD-1-4-3	Samples	190	190	190	190	6221904
PD-1-5-1	Stats	Area	Density (mean	IOD	Density (sum)	6221904
PD-1-5-1	Min	10	77.2571	848.333	848.333	6221904
PD-1-5-1	(Obj.#)	30	642	30	30	6221904
PD-1-5-1	Max	979	155.19	134293	134293	6221904
PD-1-5-1	(Obj.#)	56	170	56	56	6221904
PD-1-5-1	Range	969	77.9333	133445	133445	6221904
PD-1-5-1	Mean	61.6777	118.303	7707.94	7707.94	6221904
PD-1-5-1	Std.Dev	117.951	25.4549	15660.5	15660.5	6221904
PD-1-5-1	Sum	14926	28629.3	1.86532e+06	1.86532e+06	6221904	0.299799
PD-1-5-1	Samples	242	242	242	242	6221904
PD-1-5-2	Stats	Area	Density (mean	IOD	Density (sum)	6221904
PD-1-5-2	Min	10	98.3333	990.333	990.333	6221904
PD-1-5-2	(Obj.#)	94	785	309	309	6221904
PD-1-5-2	Max	1451	160.479	193562	193562	6221904
PD-1-5-2	(Obj.#)	379	350	379	379	6221904
PD-1-5-2	Range	1441	62.1458	192572	192572	6221904
PD-1-5-2	Mean	74.3966	124.245	9557.55	9557.55	6221904
PD-1-5-2	Std.Dev	172.351	17.0067	22884.8	22884.8	6221904
PD-1-5-2	Sum	12945	21618.7	1663014	1663014	6221904	0.267284
PD-1-5-2	Samples	174	174	174	174	6221904
PD-1-5-3	Stats	Area	Density (mean	IOD	Density (sum)	6221904
PD-1-5-3	Min	10	126.718	1360.33	1360.33	6221904
PD-1-5-3	(Obj.#)	15	1277	757	757	6221904
PD-1-5-3	Max	409	153.312	56033.7	56033.7	6221904
PD-1-5-3	(Obj.#)	1496	682	1496	1496	6221904
PD-1-5-3	Range	399	26.5946	54673.3	54673.3	6221904
PD-1-5-3	Mean	40.3019	143.725	5732.67	5732.67	6221904
PD-1-5-3	Std.Dev	46.5248	4.6746	6480.97	6480.97	6221904
PD-1-5-3	Sum	14549	51884.9	2.0695e+06	2.0695e+06	6221904	0.332615
PD-1-5-3	Samples	361	361	361	361	6221904

## Sheet: Data summary
Number	Mean Optical Density (MOD)
TSME-1-1	0.932543
TSME-1-2	0.946044
TSME-1-3	0.679576
TSME-2-1	0.986591
TSME-2-2	0.732426
TSME-2-3	0.731404
TSME-3-1	0.660462
TSME-3-2	0.875251
TSME-3-3	0.791838
TSME-4-1	0.774665
TSME-4-2	1.02744
TSME-4-3	0.753224
TSME-5-1	0.93471
TSME-5-2	0.775884
TSME-5-3	0.851854
Vehicle-1-1	1.96028
Vehicle-1-2	1.82475
Vehicle-1-3	1.54808
Vehicle-2-1	2.38646
Vehicle-2-2	2.28698
Vehicle-2-3	1.85271
Vehicle-3-1	1.47505
Vehicle-3-2	1.31817
Vehicle-3-3	2.08436
Vehicle-4-1	1.95755
Vehicle-4-2	1.35351
Vehicle-4-3	1.64648
Vehicle-5-1	1.79612
Vehicle-5-2	1.81425
Vehicle-5-3	2.24942
PD-1+TSME-1-1	0.129569
PD-1+TSME-1-2	0.163596
PD-1+TSME-1-3	0.160272
PD-1+TSME-2-1	0.188643
PD-1+TSME-2-2	0.189819
PD-1+TSME-2-3	0.18007
PD-1+TSME-3-1	0.14359
PD-1+TSME-3-2	0.153865
PD-1+TSME-3-3	0.188985
PD-1+TSME-4-1	0.165798
PD-1+TSME-4-2	0.13651
PD-1+TSME-4-3	0.131803
PD-1+TSME-5-1	0.140206
PD-1+TSME-5-2	0.119675
PD-1+TSME-5-3	0.19837
PD-1-1-1	0.340499
PD-1-1-2	0.303504
PD-1-1-3	0.237835
PD-1-2-1	0.298278
PD-1-2-2	0.471675
PD-1-2-3	0.311016
PD-1-3-1	0.379256
PD-1-3-2	0.515829
PD-1-3-3	0.498523
PD-1-4-1	0.556491
PD-1-4-2	0.413297
PD-1-4-3	0.356918
PD-1-5-1	0.299799
PD-1-5-2	0.267284
PD-1-5-3	0.332615
