# Supplementary material for: Tumor-suppressing multi-enterobacteria and PD-1/PD-L1 immune checkpoint inhibitor combination improves the outcome of hepatocellular carcinoma therapy
Source: Front Immunol. 2025 Jun 20;16:1598436. doi: 10.3389/fimmu.2025.1598436 (PMC12226584; doi:10.3389/fimmu.2025.1598436)
Supplement: Supplementary file 6 [file Table5.xls]

## Sheet: Sheet1
							空白	20	16	2560		样品	17	16	2176
								16	16	2048			16	15	1800
								17	17	2456.5			15	14	1470
								16	15	1800			16	14	1568
								15	15	1687.5			16	13	1352
								15	14	1470	1868.6		16	14	1568	1666.1
								20	14	1960			16	15	1800
								20	13	1690			16	14	1568
								19	14	1862			17	16	2176
								16	12	1152			14	13	1183
															0
															0
							pd-1	13	10	650			13	8	416
								11	10	550			10	7	245
								16	11	968			15	11	907.5
								13	13	1098.5			12	12	864
								12	12	864	841.35		14	9	567	602.55
								14	13	1183			10	10	500
								12	10	600			12	10	600
								8	7	196			12	11	726
								14	12	1008			12	10	600
								18	12	1296			12	10	600

## Sheet: Volume
	Group	Times	1				2					3					4					5					6					7					8					9					10
		Number	L/mm	W/mm	V/mm3		L/mm	W/mm	V/mm3	RTV		L/mm	W/mm	V/mm3	RTV		L/mm	W/mm	V/mm3	RTV		L/mm	W/mm	V/mm3	RTV		L/mm	W/mm	V/mm3	RTV		L/mm	W/mm	V/mm3	RTV		L/mm	W/mm	V/mm3	RTV		L/mm	W/mm	V/mm3	RTV		L/mm	W/mm	V/mm3
	Vehicle	1	7.47	5.22	101.773		8.87	6.09	164.486	1.61621		9.27	7.29	246.323	2.42032		9.84	8.15	326.799	3.21106		11.65	8.95	466.597	4.58469		14.6	11.29	930.488	9.1428		15.07	12.67	1209.59	11.8852		16.2	13	1368.9	13.4506		17.01	13.75	1607.98	15.7997		17.07	14.8	1869.51
		2	7.14	5.49	107.6		8.44	6.22	163.265	1.51733		8.85	7.31	236.455	2.19753		9.36	8.04	302.523	2.81155		11.37	9.43	505.538	4.6983		13.87	11.61	934.783	8.68756		14.28	13	1206.66	11.2143		15.33	13.33	1361.99	12.6578		17.08	13.59	1577.24	14.6583		16.85	14.15	1686.87
		3	6.89	5.86	118.3		8.88	6.6	193.406	1.63488		9.09	7.21	236.268	1.99719		9.34	8.02	300.376	2.53911		11.35	8.92	451.539	3.8169		14.26	11.75	984.386	8.3211		14.76	13.11	1268.42	10.722		15.93	13.4	1430.2	12.0896		17.78	13.68	1663.7	14.0634		16.98	15	1910.25
		4	6.02	5.78	100.559		7.89	6.74	179.212	1.78215		8.58	7.5	241.312	2.3997		8.48	8.19	284.403	2.82821		10.49	9.39	462.463	4.59891		13.42	11.51	888.941	8.83997		13.93	12.85	1150.08	11.4368		15.11	13.11	1298.49	12.9127		16.96	13.8	1614.93	16.0595		16.01	14.56	1697.01
		5	8.39	4.9	100.722		8.99	6.22	173.904	1.72658		9.42	6.98	229.473	2.27828		10.22	7.66	299.832	2.97683		12.23	8.86	480.025	4.76584		14.03	11.06	858.1	8.51949		14.29	12.45	1107.49	10.9955		15.14	12.8	1240.27	12.3138		15.69	13.12	1350.39	13.4072		15.65	14.63	1674.84
		6	7.79	5.11	101.707		8.44	6.6	183.823	1.80739		8.75	7.47	244.129	2.40032		9.72	8.39	342.106	3.36365		11.73	8.89	463.523	4.55745		13.69	10.76	792.498	7.792		13.99	12.08	1020.76	10.0363		14.88	12.33	1131.1	11.1212		16.49	12.58	1304.82	12.8293		15.09	13.98	1474.6
		7	7.23	5.35	103.47		8.36	6.24	162.759	1.573		8.68	7.45	240.881	2.32802		8.88	8.14	294.193	2.84326		10.97	8.7	415.16	4.01235		13.6	10.77	788.752	7.62297		13.99	12.05	1015.69	9.81626		16.81	13.93	1630.95	15.7625		18.27	14.08	1810.98	17.5024		18.56	14.68	1999.86
		8	7.28	5.34	103.797		7.77	6.34	156.16	1.50448		8.42	7.54	239.345	2.3059		8.72	8.41	308.375	2.97094		10.73	8.91	425.917	4.10338		13.14	10.91	782.015	7.53409		13.29	11.98	953.693	9.18808		16.7	13.87	1606.35	15.4759		19.34	14.1	1922.49	18.5217		19.46	14.46	2034.46
		9	7.22	5.44	106.833		8.8	6.23	170.777	1.59854		9.21	7.4	252.17	2.36041		9.38	8.22	316.896	2.96628		11.31	8.82	439.916	4.1178		13.23	10.9	785.928	7.35661		13.53	12.15	998.666	9.34793		16.82	13.54	1541.82	14.4321		20.1	14.16	2015.08	18.862		19.05	13.55	1748.81
		10	8.12	5.2	109.782		8.93	6.3	177.216	1.61425		9.43	7.54	268.055	2.4417		9.66	8.51	349.789	3.1862		11.47	8.91	455.291	4.14721		13.19	11.04	803.809	7.32184		13.29	12.26	998.794	9.09794		16.27	12.1	1191.05	10.8491		17.94	13.42	1615.46	14.7152		17.82	13.84	1706.67
		X			105.454				172.501	1.63748				243.441	2.31294				312.529	2.96971				456.597	4.34028				854.97	8.11384				1092.98	10.374				1380.11	13.1065				1648.31	15.6419				1780.29
		SD			5.48621				11.2986	0.103567				10.6148	0.133342				21.1854	0.237305				26.0135	0.33457				75.2623	0.666999				110.114	1.00772				172.3	1.68266				224.104	2.09619				171.369
	PD-1	1	7.39	5.4	107.746		8.12	6.1	151.073	1.40212		8.72	6.7	195.72	1.81649		9.17	7.05	227.886	2.11503		9.49	7.55	270.477	2.51031		10.61	8.62	394.185	3.65846		12.51	8.93	498.804	4.62944		12.89	9.71	607.661	5.63974		12.89	9.94	636.789	5.91009		13.13	11.22	826.457
		2	8.43	5	105.375		9.26	5.58	144.162	1.36808		9.77	6.74	221.914	2.10594		10.22	7.09	256.87	2.43767		10.75	7.59	309.644	2.93849		11.66	8.66	437.224	4.14922		11.56	8.97	465.064	4.41342		11.94	9.75	567.523	5.38575		11.94	9.98	594.614	5.64284		12.18	11.56	813.829
		3	7.69	5.36	110.465		8.48	6.13	159.326	1.44232		9.16	6.32	182.936	1.65605		9.61	6.67	213.769	1.93517		10.84	7.17	278.636	2.52239		11.05	8.24	375.134	3.39595		13.95	8.55	509.89	4.61584		14.33	9.33	623.705	5.64616		14.33	10.56	798.995	7.23299		14.57	12.84	1201.05
		4	6.7	5.6	105.056		7.57	6.31	150.704	1.43451		8.24	7.12	208.861	1.98809		8.69	7.47	242.455	2.30786		9.92	7.97	315.064	2.99901		10.13	9.04	413.92	3.93999		12.03	9.35	525.846	5.00539		12.41	10.13	636.738	6.06094		12.41	11.36	800.753	7.62215		12.65	12.64	1010.54
		5	8.18	5.13	107.636		8.98	5.57	139.302	1.29419		9.27	6.32	185.133	1.71999		9.72	6.67	216.216	2.00877		10.35	7.17	266.041	2.47167		11.16	8.24	378.869	3.5199		12.06	8.55	440.808	4.09535		12.44	9.33	541.444	5.03032		12.44	11.56	831.201	7.72232		12.68	11.84	888.777
		6	7.45	5.39	108.219		8.23	6	148.14	1.36889		8.75	6.53	186.554	1.72385		9.2	6.88	217.738	2.01201		9.43	7.38	256.8	2.37296		10.64	8.45	379.861	3.51011		11.54	8.76	442.776	4.09148		11.92	9.54	542.429	5.01232		11.92	11.77	825.656	7.62949		12.16	11.05	742.383
		7	7.89	6.76	106.673		8.13	6.85	190.74	1.78808		8.25	7.23	215.626	2.02137		8.7	7.58	249.935	2.34301		8.93	8.08	291.504	2.73269		10.14	9.15	424.473	3.97921		11.04	9.46	493.994	4.63092		11.42	10.24	598.737	5.61284		11.72	10.47	642.378	6.02195		11.96	11.75	825.614
		8	7.12	7.15563	101.896		7.53	7.21	195.72	1.92078		7.69	7.35	207.717	2.03851		8.14	7.7	241.31	2.3682		8.67	8.2	291.485	2.86061		9.58	9.27	411.619	4.03959		10.48	9.58	480.908	4.7196		10.86	10.36	582.8	5.71955		10.86	10.59	608.964	5.97632		12.1	11.87	852.426
		9	7.25	7.2361	104.924		7.36	7.34	198.262	1.88959		7.45	7.41	204.533	1.94935		7.9	7.76	237.86	2.26698		8.13	8.26	277.345	2.64331		9.34	9.33	406.518	3.87443		11.24	9.64	522.264	4.97757		11.62	10.42	630.829	6.01227		12.62	11.65	856.409	8.16222		12.86	11.93	915.149
		10	7.89	6.89063	108.734		7.95	7.07	198.69	1.8273		8.01	7.23	209.353	1.92537		8.46	7.58	243.041	2.23518		8.69	8.08	283.669	2.60884		9.9	9.15	414.426	3.81137		13.8	9.46	617.492	5.67892		14.18	10.24	743.44	6.83723		16.18	11.47	1064.33	9.78835		15.42	12.75	1253.36
		X			106.672				167.612	1.57359				201.835	1.8945				234.708	2.20299				284.066	2.66603				403.623	3.78782				499.785	4.68579				607.531	5.69571				766.009	7.17087				932.958
		SD			2.43307				24.9196	0.24921				13.5323	0.1552				14.9848	0.17377				18.4188	0.210752				20.9149	0.254087				51.0623	0.466883				58.7122	0.532868				146.549	1.30074				170.84
		P			0.52907				0.579018	0.463718				4.60639e-07	4.39435e-06				2.00684e-08	1.59519e-07				1.38865e-12	8.48325e-11				4.55698e-13	2.00625e-13				7.81191e-12	3.54656e-12				8.15727e-11	9.74038e-11				4.72578e-09	2.47817e-09				1.81958e-09
		(C-T)/C			-1.1551					3.90198					18.0911					25.818					38.5748					53.3165					54.8315					56.5429					54.1559
	TSME	1	6.43	5.75	106.296		8.31	6.25	162.305	1.52691		8.59	6.93	206.267	1.9405		9.15	7.81	279.057	2.62529		11.26	8.49	405.811	3.81775		13	11.04	792.23	7.45306		13.45	11.89	950.727	8.94416		14.4	12.18	1068.14	10.0487		14.98	13.53	1371.13	12.8991		15.03	14.22	1519.6
		2	7.08	5.54	108.648		8.31	5.73	136.421	1.25562		8.85	6.41	181.815	1.67343		9.41	7.29	250.043	2.3014		11.52	7.97	365.88	3.36757		13.26	8.12	437.145	4.02349		13.71	10.37	737.165	6.78488		14.66	12.26	1101.75	10.1406		15.24	12.91	1270.01	11.6892		15.49	13.58	1428.31
		3	7.02	5.46	104.639		8.37	5.96	148.658	1.42068		9.15	6.56	196.879	1.88151		9.71	7.44	268.742	2.56828		11.82	8.12	389.672	3.72398		13.56	10.27	715.106	6.83405		14.01	11.52	929.636	8.88425		14.96	12.41	1151.98	11.0091		15.04	12.96	1263.07	12.0708		14.19	13.35	1264.49
		4	8.02	5.23	109.685		9.27	5.75	153.245	1.39713		9.35	6.14	176.246	1.60683		9.91	7.02	244.184	2.22623		12.02	7.7	356.333	3.24869		13.76	8.25	468.27	4.26922		14.21	11.1	875.407	7.98109		15.16	11.29	966.178	8.80865		14.74	12.84	1215.06	11.0777		15.19	13.63	1410.98
		5	6.69	5.56	103.406		8.21	5.98	146.796	1.41961		8.79	6.4	180.019	1.7409		9.35	7.28	247.768	2.39607		11.46	7.96	363.062	3.51103		13.2	10.41	715.229	6.91671		13.65	11.36	880.764	8.51753		14.6	12.05	1059.98	10.2506		15.18	12.6	1204.99	11.653		15.43	12.79	1262.05
		6	8.33	5	104.125		9.57	5.13	125.926	1.20938		10.35	6.83	241.408	2.31844		10.91	7.71	324.268	3.11421		13.02	8.39	458.253	4.40099		14.76	10.44	804.373	7.72507		15.21	10.79	885.405	8.50329		16.16	12.68	1299.12	12.4766		16.74	13.53	1532.22	14.7152		15.09	13.98	1474.6
		7	7.59	5.41	111.072		8.76	6.84	204.921	1.84493		9.54	7.68	281.346	2.533		9.75	7.75	292.805	2.63616		11.86	8.43	421.415	3.79405		13.6	10.58	761.168	6.85289		14.05	10.83	823.955	7.41817		15	12.22	1119.96	10.0832		15.58	13.27	1371.76	12.3502		15.33	13.66	1430.26
		8	7.69	5.36	110.465		9.39	5.72	153.613	1.3906		9.87	8.04	319.006	2.88784		9.94	8.12	327.694	2.96649		12.05	8.8	466.576	4.22373		13.79	11.05	841.897	7.62137		14.24	12.2	1059.74	9.59343		15.19	13.09	1301.39	11.781		15.77	13.44	1424.3	12.8936		15.78	13.53	1444.35
		9	6.7	5.6	105.056		8.04	6.14	151.552	1.44259		8.32	6.35	167.742	1.59669		8.88	7.23	232.092	2.20922		10.99	7.91	343.812	3.27265		12.73	10.06	644.161	6.1316		13.18	11.31	842.967	8.02398		14.13	12.2	1051.55	10.0095		14.71	12.55	1158.43	11.0268		14.96	14.44	1559.68
		10	8.18	5.13	107.636		9.39	6.53	200.199	1.85996		9.56	6.9	227.576	2.11431		9.85	7.78	298.102	2.76954		11.96	8.46	427.998	3.97634		13.7	11.01	830.358	7.71449		14.15	11.86	995.167	9.24566		15.1	12.15	1114.55	10.3548		14.68	13.1	1259.62	11.7026		14.03	12.69	1129.67
		X			107.103				158.364	1.47674				217.83	2.02934				276.475	2.58129				399.881	3.73368				700.994	6.55419				898.093	8.38964				1123.46	10.4963				1307.06	12.2078				1392.4
		SD			2.78591				25.3643	0.217728				49.9548	0.432925				33.7371	0.307334				43.2062	0.392501				144.002	1.36492				91.1212	0.855238				105.878	1.02729				115.115	1.09434				132.943
		P			0.407971				0.124787	0.0492893				0.130189	0.0632341				0.0103622	0.00537844				0.00225651	0.00156943				0.0077407	0.00447964				0.000419816	0.00016073				0.00081548	0.00055411				0.00044741	0.000226002				2.29934e-05
		(C-T)/C			-1.56331					9.81627					12.2612					13.0794					13.9762				18.0096	19.2221					19.1284					19.9157					21.9542
	PD-1+TSME	1	7.45	5.39	108.219		8.26	5.89	143.278	1.32397		9.11	6.59	197.815	1.82791		9.32	6.93	223.796	2.06799		9.45	7.49	265.073	2.44941		9.95	8.26	339.432	3.13653		10.2	8.81	395.842	3.65779		11.4	9.27	489.818	4.52617		12.72	9.54	578.834	5.34872		12.84	9.82	619.096
		2	8.02	5.08	103.484		8.14	6.03	147.989	1.43007		8.39	6.73	190.004	1.83607		8.8	7.07	219.934	2.1253		8.93	7.63	259.938	2.51188		9.43	8.37	330.318	3.19198		9.68	8.95	387.696	3.74645		10.88	9.41	481.702	4.65486		12.2	9.68	571.585	5.52343		12.33	9.96	611.578
		3	7.34	5.24	100.769		8.25	5.92	144.566	1.43463		8.47	6.62	185.596	1.84179		8.91	6.96	215.807	2.1416		9.04	7.52	255.608	2.53656		9.54	8.49	343.822	3.41197		9.79	8.84	382.523	3.79602		10.99	9.3	475.263	4.71634		12.31	9.57	563.705	5.59401		14.43	9.85	700.017
		4	7.75	5.11	101.184		8.06	6.17	153.418	1.51622		8.51	6.87	200.823	1.98472		8.72	7.21	226.651	2.23998		8.85	7.77	267.15	2.64023		9.35	8.34	325.172	3.21366		9.6	9.09	396.615	3.91972		10.8	9.55	492.493	4.86729		12.12	9.82	584.38	5.7754		12.24	11.1	754.045
		5	7.47	5.22	101.773		7.6	6.59	165.027	1.62152		8.05	7.29	213.905	2.10179		8.26	7.63	240.436	2.36248		8.39	7.89	261.148	2.56599		8.89	9.06	364.862	3.58506		9.14	9.51	413.311	4.06112		10.34	9.97	513.903	5.04951		11.66	10.24	611.32	6.00671		11.78	9.85	571.463
		6	6.03	5.87	103.888		7.19	6.37	145.874	1.40415		7.64	7.07	190.942	1.83797		8.25	7.41	226.496	2.1802		8.38	7.97	266.153	2.56193		8.88	8.75	339.937	3.27217		9.13	9.29	393.978	3.79235		10.33	9.75	490.998	4.72624		11.65	10.02	584.832	5.62947		11.77	10.13	603.9
		7	6.15	6.03	111.81		7.7	6.14	145.143	1.29813		8.15	6.54	174.294	1.55885		8.36	7.18	215.489	1.92728		8.49	7.74	254.308	2.27447		8.99	8.81	348.884	3.12034		9.24	9.06	379.226	3.39171		10.44	9.52	473.091	4.23121		11.76	9.79	563.563	5.04038		11.88	10.07	602.345
		8	6.34	5.8	106.639		8.86	6.22	171.39	1.6072		9.31	6.92	222.911	2.09034		9.52	7.26	250.888	2.35269		9.65	7.62	280.161	2.62719		10.15	8.89	401.088	3.76118		10.4	9.14	434.406	4.07362		11.6	9.6	534.528	5.01251		12.92	9.87	629.313	5.90135		13.04	10.75	753.467
		9	6.94	5.56	107.27		7.68	6.37	155.815	1.45255		8.13	6.77	186.311	1.73684		8.34	7.41	228.967	2.13449		8.47	7.57	242.686	2.26238		8.97	9.04	366.521	3.41681		9.22	9.29	397.862	3.70897		10.42	9.75	495.276	4.61709		11.74	10.02	589.35	5.49407		11.86	10.3	629.114
		10	6.72	5.64	106.88		6.81	6.91	162.582	1.52116		7.26	7.61	210.221	1.96688		7.47	7.95	236.061	2.20865		7.6	8.51	275.196	2.57481		8.1	9.58	371.694	3.47767		8.35	9.83	403.426	3.77456		9.55	10.29	505.597	4.7305		10.87	10.56	606.076	5.67061		13.99	10.84	821.952
		X			105.192				153.508	1.46096				197.282	1.87832				228.452	2.17407				262.742	2.50049				353.173	3.35874				398.488	3.79223				495.267	4.71317				588.296	5.59842				666.698
		SD			3.5614				9.90741	0.107533				14.8771	0.16446				11.2269	0.129158				10.6963	0.133745				22.9247	0.209786				16.0132	0.198769				18.6399	0.237311				21.4536	0.276136				84.4878
		P			0.900332				0.000845918	0.00150258				2.50827e-07	4.18505e-06				1.77925e-09	2.64144e-08				2.1736e-14	3.73377e-12				8.32957e-14	2.74171e-14				1.21029e-13	7.68188e-14				3.73921e-12	6.53814e-12				1.45869e-11	1.25833e-11				3.92766e-13
		T/C			0.249139					10.78					18.7909					26.792					42.3889					58.6049					63.445					64.0395					64.2087
[truncated: 5 more columns]

## Sheet: Mouse Weight
				Number	day 0	day 3	day 6	day 9	day 12	day 15	day 18	day 21	day 24	day 27	day 30	day 33
			Vehicle	1	24.98	27.35	28.94	30.26	31.84	32.48	33.78	33.54	33.27	32.85	32.39	31.72
				2	25.11	26.85	30.09	30.09	31.44	32.54	33.44	34.18	33.86	33.38	32.91	33.02
				3	25.07	26.83	30.12	30.12	31.48	32.6	33.51	34.26	34.1	33.87	33.63	36.29
				4	24.77	27.1	28.66	29.96	31.51	32.11	33.42	33.55	33.71	33.96	34.22	34.62
				5	24.8	26.5	29.68	29.68	31	31.08	32.96	33.68	33.67	33.66	33.66	33.65
				6	24.53	26.65	28.07	29.25	30.67	31.04	32.41	32.26	32.09	31.82	31.54	31.12
				7	25.22	27.55	29.11	30.41	31.96	32.56	33.87	33.39	32.83	31.98	31.05	29.67
				8	24.74	25.99	27.02	28.9	30.45	31.82	32.73	33.652	34.26	34.33	34.42	36.56
				9	24.92	27.05	28.47	29.78	30.65	31.38	30.99	30.6	30.08	29.5	28.92	28.15
				10	25.39	28.64	30.81	32.8	34.14	35.25	35	34.75	34.41	34.04	33.66	33.17
			PD-1	1	24.36	26.47	27.88	29.06	30.47	32.82	32.2	33.2	32.2	32.2	32.2	33.2
				2	24.99	26.3	28.73	28.73	29.74	30.57	31.24	32.8	31.55	31.18	30.82	32.27
				3	24.18	26.88	28.68	30.34	31.44	32.37	32.04	32.72	31.29	30.81	31.33	31.69
				4	25.01	27.2	28.66	29.88	31.34	33.77	33.13	30.96	32.76	32.47	33.15	32.67
				5	24.08	25.93	29.36	29.36	30.78	31.95	32.9	32.68	32.74	31.35	32.95	32.86
				6	24.86	26.09	27.1082	28.95	30.47	31.81	32.71	32.61	34.21	32.81	31.13	31.62
				7	24.76	26.6252	30.07	30.07	31.5	32.67	33.62	33.41	34.04	33.48	32.93	31.1
				8	24.29	25.476	26.44	28.22	29.67	30.96	31.82	32.68	33.26	32.53	31.65	31.35
				9	24.45	26.1902	29.42	29.42	30.76	31.86	32.75	32.49	32.76	31.66	30.57	30.93
				10	24.51	26.2348	29.43	29.43	30.76	31.85	32.74	32.47	32.81	31.83	30.84	30.37
			TSME	1	24.79	27.03	28.53	29.78	31.27	33.77	33.91	33.01	33.89	33.72	32.54	32.26
				2	25.04	26.4	28.94	28.94	29.99	30.86	31.56	32.14	32.49	32.52	31.55	31.1
				3	25.12	27.59	29.25	30.77	31.78	32.63	33.36	33.09	32.74	32.34	32.94	31.41
				4	24.15	26.46	28.01	29.3	30.85	33.42	33.74	33.21	33.59	32.65	32.63	32.11
				5	25.18	27.46	29.33	31.13	32.1	31.43	32.42	33.32	32.92	32.64	32.11	31.82
				6	24.82	27.57	29.41	31.11	32.23	33.18	33.39	33.21	33.56	32.38	31.2	31.64
				7	24.6	26.93	28.48	29.77	31.33	33.9204	34.23	33.18	33.81	32.65	31.39	30.51
				8	25.09	27.6	29.27	30.81	31.84	32.7	33.51	33.32	33.06	32.78	31.49	31.12
				9	24.58	26.21	27.55	28.84	29.54	29.56	29.59	30.63	31.68	31.72	31.78	30.86
				10	24.75	26.55	27.75	28.86	29.6	30.22	31.01	32.8	31.53	31.82	30.92	30.51
			PD-1+TSME	1	24.14	26.16	27.81	29.4	30.26	29.98	30.06	30.35	30.57	30.36	31.27	31.63
				2	24.3	26.23	27.81	29.33	30.15	30.25	30.18	31.31	31.73	31.99	32.1	31.78
				3	24.45	25.96	27.9	28.77	28.63	29.34	31.22	31.45	31.72	30.39	31.09	31.72
				4	25.13	27.83	30.04	32.1742	33.32	33.14	33.38	32.38	32.99	31.28	31.42	31.15
				5	24.45	28.88	31.81	34.5	36.3	37.28	37.39	36.58	36.44	35.82	35.21	36.45
				6	24.34	26	28.14	29.09	28.85	28.76	31.12	31.62	31.23	31.63	31.09	32.43
				7	24.45	27.51	30.03	32.44	33.75	33.62	33.69	33.06	33.11	32.31	32.34	32.9
				8	24.56	27.14	29.25	31.28	32.38	33.07	34.61	34.65	34.45	33.87	32.16	33.11
				9	25.15	27.34	28.8	30.02	31.49	32.93	33.28	33.77	33.16	32.25	30.27	29.79
				10	24.17	26.27	28.97	30.18	29.93	30.26	30.14	31.63	32.14	33.58	32.01	26.31

## Sheet: Tumor Weight
					Number	Tumor Weight
				Vehicle	1	0.8792
					2	1.0214
					3	1.0747
					4	0.9734
					5	0.9014
					6	0.8035
					7	0.9915
					8	1.009
					9	0.72637
					10	0.7263
				PD-1	1	0.4414
					2	0.3107
					3	0.5175
					4	0.4973
					5	0.462
					6	0.4963
					7	0.3236
					8	0.2581
					9	0.5391
					10	0.5998
				TSME	1	0.8164
					2	0.7587
					3	0.6517
					4	0.7607
					5	0.6664
					6	0.6724
					7	0.7717
					8	0.7752
					9	1.0068
					10	0.6174
				PD-1+TSME	1	0.2262
					2	0.1323
					3	0.4735
					4	0.459
					5	0.2855
					6	0.2702
					7	0.3191
					8	0.3899
					9	0.3253
					10	0.3197
