# Supplementary material for: Tumor-suppressing multi-enterobacteria and PD-1/PD-L1 immune checkpoint inhibitor combination improves the outcome of hepatocellular carcinoma therapy
Source: Front Immunol. 2025 Jun 20;16:1598436. doi: 10.3389/fimmu.2025.1598436 (PMC12226584; doi:10.3389/fimmu.2025.1598436)
Supplement: Supplementary file 7 [file Table6.xlsx]

## Sheet: Quantification of IHC(Total)
Group						Total Area of Measurement Area	Mean Optical Density (MOD)
Vehicle1-1	Stats	Area	Density (mean	IOD	Density (sum)	3131408
Vehicle1-1	Min	10	99.1942	1199.67	1199.67	3131408
Vehicle1-1	(Obj.#)	33	5912	8944	8944	3131408
Vehicle1-1	Max	891	139.472	113513	113513	3131408
Vehicle1-1	(Obj.#)	10932	3049	10932	10932	3131408
Vehicle1-1	Range	881	40.278	112313	112313	3131408
Vehicle1-1	Mean	62.9173	132.242	8171.58	8171.58	3131408
Vehicle1-1	Std.Dev	82.3391	3.84375	10455.5	10455.5	3131408
Vehicle1-1	Sum	229648	482682	29826250	29826250	3131408	9.52487
Vehicle1-1	Samples	3650	3650	3650	3650	3131408
Vehicle1-2	Stats	Area	Density (mean	IOD	Density (sum)	3131408
Vehicle1-2	Min	10	105.444	1269	1269	3131408
Vehicle1-2	(Obj.#)	177	10673	2331	2331	3131408
Vehicle1-2	Max	5629	146.361	750046	750046	3131408
Vehicle1-2	(Obj.#)	10054	493	10054	10054	3131408
Vehicle1-2	Range	5619	40.9174	748777	748777	3131408
Vehicle1-2	Mean	76.973	135.452	10238.4	10238.4	3131408
Vehicle1-2	Std.Dev	177.435	4.03188	23483	23483	3131408
Vehicle1-2	Sum	205133	360980	27285288	27285288	3131408	8.71342
Vehicle1-2	Samples	2665	2665	2665	2665	3131408
Vehicle1-3	Stats	Area	Density (mean	IOD	Density (sum)	3131408
Vehicle1-3	Min	10	118.011	1306.33	1306.33	3131408
Vehicle1-3	(Obj.#)	164	6935	7499	7499	3131408
Vehicle1-3	Max	4152	143.611	560772	560772	3131408
Vehicle1-3	(Obj.#)	8210	6824	8210	8210	3131408
Vehicle1-3	Range	4142	25.6005	559466	559466	3131408
Vehicle1-3	Mean	97.4066	136.876	13053.1	13053.1	3131408
Vehicle1-3	Std.Dev	206.619	3.41982	27371.9	27371.9	3131408
Vehicle1-3	Sum	231438	325217	31014238	31014238	3131408	9.90425
Vehicle1-3	Samples	2376	2376	2376	2376	3131408
PD-1- 1-1	Stats	Area	Density (mean	IOD	Density (sum)	3131408
PD-1- 1-1	Min	10	118.38	1304	1304	3131408
PD-1- 1-1	(Obj.#)	128	5161	9280	9280	3131408
PD-1- 1-1	Max	520	141.061	70164.3	70164.3	3131408
PD-1- 1-1	(Obj.#)	12911	13600	12911	12911	3131408
PD-1- 1-1	Range	510	22.6804	68860.3	68860.3	3131408
PD-1- 1-1	Mean	33.0961	135.54	4472.88	4472.88	3131408
PD-1- 1-1	Std.Dev	39.8137	1.98444	5357.21	5357.21	3131408
PD-1- 1-1	Sum	81979	335732	11079315	11079315	3131408	3.53813
PD-1- 1-1	Samples	2477	2477	2477	2477	3131408
PD-1- 1-2	Stats	Area	Density (mean	IOD	Density (sum)	3131408
PD-1- 1-2	Min	10	103.444	1136.33	1136.33	3131408
PD-1- 1-2	(Obj.#)	131	6606	9916	9916	3131408
PD-1- 1-2	Max	520	141.061	70164.3	70164.3	3131408
PD-1- 1-2	(Obj.#)	12912	13613	12912	12912	3131408
PD-1- 1-2	Range	510	37.6162	69028	69028	3131408
PD-1- 1-2	Mean	35.3281	134.933	4716.34	4716.34	3131408
PD-1- 1-2	Std.Dev	43.8718	3.97306	5727.37	5727.37	3131408
PD-1- 1-2	Sum	89380	341381	11932327	11932327	3131408	3.81053
PD-1- 1-2	Samples	2530	2530	2530	2530	3131408
PD-1- 1-3	Stats	Area	Density (mean	IOD	Density (sum)	3131408
PD-1- 1-3	Min	10	94.1	941	941	3131408
PD-1- 1-3	(Obj.#)	2	13824	13824	13824	3131408
PD-1- 1-3	Max	520	141.061	70164.3	70164.3	3131408
PD-1- 1-3	(Obj.#)	12901	13602	12901	12901	3131408
PD-1- 1-3	Range	510	46.9606	69223.3	69223.3	3131408
PD-1- 1-3	Mean	35.518	134.903	4734.37	4734.37	3131408
PD-1- 1-3	Std.Dev	44.5281	4.15098	5776.08	5776.08	3131408
PD-1- 1-3	Sum	89896	341439	11982687	11982687	3131408	3.82661
PD-1- 1-3	Samples	2531	2531	2531	2531	3131408
TSME-1-1	Stats	Area	Density (mean	IOD	Density (sum)	3131408
TSME-1-1	Min	10	112.252	1133	1133	3131408
TSME-1-1	(Obj.#)	194	5969	1574	1574	3131408
TSME-1-1	Max	1379	146.361	188519	188519	3131408
TSME-1-1	(Obj.#)	14025	562	14025	14025	3131408
TSME-1-1	Range	1369	34.1096	187386	187386	3131408
TSME-1-1	Mean	44.958	136.93	6141.38	6141.38	3131408
TSME-1-1	Std.Dev	81.0221	2.95144	11080.1	11080.1	3131408
TSME-1-1	Sum	125343	381761	17122176	17122176	3131408	5.46788
TSME-1-1	Samples	2788	2788	2788	2788	3131408
TSME-1-2	Stats	Area	Density (mean	IOD	Density (sum)	3131408
TSME-1-2	Min	10	92.8091	1021.67	1021.67	3131408
TSME-1-2	(Obj.#)	197	15263	15589	15589	3131408
TSME-1-2	Max	1379	146.361	188519	188519	3131408
TSME-1-2	(Obj.#)	14137	566	14137	14137	3131408
TSME-1-2	Range	1369	53.5521	187497	187497	3131408
TSME-1-2	Mean	44.6438	136.894	6101.58	6101.58	3131408
TSME-1-2	Std.Dev	80.8484	3.25375	11060.4	11060.4	3131408
TSME-1-2	Sum	124824	382756	17060012	17060012	3131408	5.44803
TSME-1-2	Samples	2796	2796	2796	2796	3131408
TSME-1-3	Stats	Area	Density (mean	IOD	Density (sum)	3131408
TSME-1-3	Min	10	93.7074	1168.33	1168.33	3131408
TSME-1-3	(Obj.#)	197	15264	7225	7225	3131408
TSME-1-3	Max	1379	146.361	188519	188519	3131408
TSME-1-3	(Obj.#)	14142	566	14142	14142	3131408
TSME-1-3	Range	1369	52.6537	187351	187351	3131408
TSME-1-3	Mean	44.9726	136.705	6127.44	6127.44	3131408
TSME-1-3	Std.Dev	80.9561	4.07753	11053.7	11053.7	3131408
TSME-1-3	Sum	126328	384006	17211966	17211966	3131408	5.49656
TSME-1-3	Samples	2809	2809	2809	2809	3131408
PD-1+TSME- 1-1	Stats	Area	Density (mean	IOD	Density (sum)	3131408
PD-1+TSME- 1-1	Min	10	97.3531	1192.33	1192.33	3131408
PD-1+TSME- 1-1	(Obj.#)	117	12484	2120	2120	3131408
PD-1+TSME- 1-1	Max	610	141.061	67099	67099	3131408
PD-1+TSME- 1-1	(Obj.#)	7121	12266	7121	7121	3131408
PD-1+TSME- 1-1	Range	600	43.7075	65906.7	65906.7	3131408
PD-1+TSME- 1-1	Mean	29.8269	133.716	3891.92	3891.92	3131408
PD-1+TSME- 1-1	Std.Dev	37.8342	6.00241	4521.11	4521.11	3131408
PD-1+TSME- 1-1	Sum	60668	271979	7.91617e+06	7.91617e+06	3131408	2.52799
PD-1+TSME- 1-1	Samples	2034	2034	2034	2034	3131408
PD-1+TSME- 1-2	Stats	Area	Density (mean	IOD	Density (sum)	3131408
PD-1+TSME- 1-2	Min	10	97.9489	1192.33	1192.33	3131408
PD-1+TSME- 1-2	(Obj.#)	117	12554	2122	2122	3131408
PD-1+TSME- 1-2	Max	617	141.061	67958.3	67958.3	3131408
PD-1+TSME- 1-2	(Obj.#)	7134	12332	7134	7134	3131408
PD-1+TSME- 1-2	Range	607	43.1117	66766	66766	3131408
PD-1+TSME- 1-2	Mean	30.0864	133.631	3920.86	3920.86	3131408
PD-1+TSME- 1-2	Std.Dev	38.7519	6.03127	4621.33	4621.33	3131408
PD-1+TSME- 1-2	Sum	61647	273810	8.03384e+06	8.03384e+06	3131408	2.56557
PD-1+TSME- 1-2	Samples	2049	2049	2049	2049	3131408
PD-1+TSME- 1-3	Stats	Area	Density (mean	IOD	Density (sum)	3131408
PD-1+TSME- 1-3	Min	10	100.743	1156	1156	3131408
PD-1+TSME- 1-3	(Obj.#)	110	11975	11029	11029	3131408
PD-1+TSME- 1-3	Max	627	141.061	78660.3	78660.3	3131408
PD-1+TSME- 1-3	(Obj.#)	6873	11767	9921	9921	3131408
PD-1+TSME- 1-3	Range	617	40.3176	77504.3	77504.3	3131408
PD-1+TSME- 1-3	Mean	35.0725	133.456	4554.05	4554.05	3131408
PD-1+TSME- 1-3	Std.Dev	50.2542	5.3786	6103.25	6103.25	3131408
PD-1+TSME- 1-3	Sum	71092	270516	9231058	9231058	3131408	2.94789
PD-1+TSME- 1-3	Samples	2027	2027	2027	2027	3131408

## Sheet: Data summary
Group	Mean Optical Density (MOD)
Vehicle1-1	9.52487
Vehicle1-2	8.71342
Vehicle1-3	9.90425
PD-1- 1-1	3.53813
PD-1- 1-2	3.81053									HCC
PD-1- 1-3	3.82661									Vehicle	PD-1	TSME	PD-1+TSME
TSME-1-1	5.46788									9.52487	3.53813	5.46788	2.52799
TSME-1-2	5.44803									8.71342	3.81053	5.44803	2.56557
TSME-1-3	5.49656									9.90425	3.82661	5.49656	2.94789
PD-1+TSME- 1-1	2.52799
PD-1+TSME- 1-2	2.56557
PD-1+TSME- 1-3	2.94789
										9.38085
										9.38085
										1.01535	0.377165	0.582877	0.269484
										0.928853	0.406203	0.580761	0.27349
										1.05579	0.407918	0.585934	0.314246
